# Supplementary material for: (p)ppGpp and CodY Promote Enterococcus faecalis Virulence in a Murine Model of Catheter-Associated Urinary Tract Infection
Source: mSphere. 2019 Jul 24;4(4):e00392-19. doi: 10.1128/mSphere.00392-19 (PMC6656871; doi:10.1128/mSphere.00392-19)
Supplement: TABLE S1 [file mSphere.00392-19-st001.xlsx]

## Sheet: (p)ppGpp0 genes
	Table S1			ΔrelΔrelQ vs OG1RF
	Locus ID/ Gene symbol	Function/ Annotation	p < 0.05	log2-difference	linear fold-change
	aadK	aminoglycoside,6-adenylyltransferase	yes	2.29279	4.90003
	ade	adenine,deaminase	yes	-2.50269	0.176447		x > 10	10< x >5	5 > x
	adhA	alcohol,dehydrogenase	yes	-1.84269	0.278801
	adk	adenylate,kinase	yes	-1.1586	0.447947		x > 0.1	0.1 < x > 0.2	0.2 > x
	agxt	aminotransferase	yes	3.31617	9.96017
	aldA	aldehyde,dehydrogenase	yes	1.98703	3.9642
	algC	phosphomannomutase	yes	1.96246	3.89726
	allB	allantoinase	yes	2.25746	4.78149
	allD	ureidoglycolate,dehydrogenase	yes	3.87821	14.7047
	amaB	allantoate,amidohydrolase	yes	2.52959	5.77408
	amiD	N-acetylmuramoyl-L-alanine,amidase	yes	1.00425	2.0059
	amiD4	N-acetylmuramoyl-L-alanine,amidase	yes	1.3445	2.53942
	ansB	N4-beta-N-acetylglucosaminyl-L-asparaginase	yes	1.41517	2.66691
	aqpZ	MIP,family,major,intrinsic,protein,water,channel,AqpZ	yes	-2.25762	0.209117
	arb	6-phospho-beta-glucosidase	yes	2.76476	6.79635
	arcC2	carbamate,kinase	yes	4.12002	17.388
	arcC3	carbamate,kinase	yes	3.68456	12.8577
	aroA	3-phosphoshikimate,1-carboxyvinyltransferase	yes	-2.78773	0.144814
	aroB	3-dehydroquinate,synthase	yes	-2.19457	0.218458
	aroC	chorismate,synthase	yes	-2.52615	0.173601
	aroE	shikimate,dehydrogenase	yes	-2.27756	0.206246
	aroF	phospho-2-dehydro-3-deoxyheptonate,aldolase	yes	-2.18795	0.219463
	aroK	shikimate,kinase	yes	-2.82656	0.140968
	asd	aspartate-semialdehyde,dehydrogenase	yes	-1.18993	0.438324
	asp	alkaline,shock,protein	yes	-1.07898	0.473363
	aspB	aspartate,aminotransferase	yes	-0.996295	0.501286
	aspC2	aminotransferase	yes	-1.06784	0.477033
	aspS	aspartate--tRNA,ligase	yes	-1.43004	0.371121
	atpA	ATP,synthase,F1,subcomplex,subunit,alpha	yes	-1.36202	0.389037
	atpA2	ATP,synthase,F1,subcomplex,subunit,alpha	yes	-0.975471	0.508574
	atpB2	ATP,synthase,F0,subunit,A	yes	-0.995518	0.501556
	atpC2	ATP,synthase,F1,sector,epsilon,subunit	yes	-1.28225	0.411154
	atpD	V-type,ATP,synthase,subunit,D	yes	-1.06696	0.477324
	atpD2	ATP,synthase,F1,sector,beta,subunit	yes	-1.05747	0.480474
	atpE	proton,H+,or,sodium,Na+,translocating,V-type,ATPase,V-ATPase,,subunit,E	yes	-1.11261	0.462457
	atpG	ATP,synthase,F1,sector,gamma,subunit	yes	-0.994144	0.502034
	atpI	proton,H+,or,sodium,Na+,translocating,V-type,ATPase,V-ATPase,,subunit,I	yes	-1.21861	0.429697
	atpK	proton,H+,or,sodium,Na+,translocating,V-type,ATPase,V-ATPase,,subunit,K	yes	-1.05317	0.481908
	atzC	N-isopropylammelide,isopropylaminohydrolase	yes	2.30612	4.94551
	azlC	LIV-E,family,branched,chain,amino,acid,exporter,AzlC	yes	1.18113	2.26754
	bgaL2	beta-galactosidase	yes	2.22655	4.68013
	bglA	6-phospho-beta-glucosidase	yes	3.96688	15.6369
	bglA2	6-phospho-beta-glucosidase	yes	1.24556	2.37111
	bglF	PTS,system,transporter,subunit,I	yes	1.92211	3.78977
	bglH	beta-glucosidase	yes	2.0984	4.28234
	bglP	phosphotransferase,system,PTS,beta-glucoside-specific,enzyme,IIBCA,component	yes	2.89595	7.44334
	bglX	putative,beta-glucosidase	yes	2.92418	7.59042
	bkdA	3-methyl-2-oxobutanoate,dehydrogenase	yes	2.6943	6.4724
	bkdB	3-methyl-2-oxobutanoate,dehydrogenase	yes	2.93035	7.62295
	bkdC	branched-chain,alpha-keto,acid	yes	1.43488	2.7036
	bltD	diamine,N-acetyltransferase	yes	1.39337	2.62692
	cas1	CRISPR-associated,protein,cas1	yes	3.05667	8.3205
	cas2	CRISPR-associated,protein,cas2	yes	3.03797	8.21335
	ccpA	catabolite,control,protein,A	yes	1.63022	3.0956
	celA	6-phospho-beta-glucosidase	yes	2.50236	5.66612
	celB	PTS,family,lactose-N,N'-diacetylchitobiose-beta-glucoside,lac,porter,component,IIBC	yes	1.61637	3.06603
	celB2	PTS,family,oligomeric,beta-glucoside,porter,component,IIC	yes	1.34259	2.53606
	cgtA	obg,family,GTPase,CgtA	yes	-1.25061	0.42027
	chiC	chitinase,C1	yes	3.90488	14.9791
	citC	citrate,pro-3S-lyase,ligase	yes	4.08764	17.0021
	citD	citrate,lyase,acyl,carrier,protein	yes	4.22735	18.7309
	citE	citrate,Pro-3S-lyase	yes	3.95941	15.5561
	citF	citrate,pro-3S-lyase	yes	3.90639	14.9948
	citX	2-5''-triphosphoribosyl-3'-dephosphocoenzyme-A,synthase	yes	3.74473	13.4053
	citXG	triphosphoribosyl-dephospho-CoA,synthase	yes	3.72058	13.1828
	clpB	chaperone,protein,ClpB	yes	3.68053	12.8218
	clpC	ATPase,chaperone,ClpC	yes	1.6137	3.06036
	clpE	ATP-dependent,Clp,protease	yes	3.29326	9.80325
	clpP	ATP-dependent,Clp,protease,proteolytic,subunit	yes	1.63386	3.10342
	cls	cardiolipin,synthetase	yes	-1.05688	0.48067
	cls2	cardiolipin,synthetase	yes	-1.09194	0.46913
	comFA	competence,protein,ComFA	yes	1.52738	2.88262
	comFC	competence,protein,ComFC	yes	2.00691	4.0192
	cryZ	putative,NADPH:quinone,reductase	yes	2.10585	4.30451
	csn	csn1,family,CRISPR-associated,protein	yes	3.30054	9.85284
	csn2	csn2,family,CRISPR-associated,protein	yes	2.89506	7.43875
	cspA	cold,shock,protein,CspA	yes	-1.9821	0.253121
	cspA3	cold,shock,protein,CspA	yes	-1.8775	0.272155
	cspB	cold,shock,protein,B	yes	-2.16202	0.223443
	ctsR	CtsR,family,transcriptional,regulator	yes	1.7641	3.39662
	cydA	cytochrome,D,ubiquinol,oxidase,subunit,I	yes	-1.45906	0.36373
	dapA	dihydrodipicolinate,synthase	yes	-1.31667	0.401461
	dctM	TRAP-T,family,tripartite,ATP-independent,periplasmic,transporter,,membrane,protein	yes	2.15492	4.45344
	dexB	glucan,1,6-alpha-glucosidase	yes	1.21006	2.31347
	dhdh	putative,trans-1,2-dihydrobenzene-1,2-diol,dehydrogenase	yes	1.20643	2.30766
	dinB	DNA-directed,DNA,polymerase,IV	yes	2.27761	4.84874
	dinB2	Y,family,DNA-directed,DNA,polymerase	yes	2.6467	6.26233
	dnaG	DNA,primase	yes	-0.939456	0.521429
	dnaJ	chaperone,DnaJ	yes	2.43688	5.41469
	dnaK	chaperone,DnaK	yes	3.38872	10.4739
	dpaL	diaminopropionate,ammonia-lyase	yes	4.08627	16.9859
	dtpT	POT,family,proton,H+-dependent,oligopeptide,transporter	yes	-1.98859	0.251985
	ebgA	cryptic,beta-D-galactosidase,subunit,alpha	yes	1.72603	3.30816
	eda	2-dehydro-3-deoxyphosphogluconate,aldolase	yes	4.39827	21.0868
	eda-1	2-dehydro-3-deoxyphosphogluconate,aldolase	yes	1.69774	3.24392
	endOF3	mannosyl-glycoprotein,endo-beta-N-acetylglucosaminidase	yes	5.90901	60.0882
	eno	enolase	yes	-1.73942	0.29949
	esxA	virulence,factor,EsxA	yes	-1.57679	0.335227
	exp5	PTS,family,porter,component,IIABC	yes	-1.5573	0.339786
	fbaB	fructose-bisphosphate,aldolase	yes	-1.67571	0.313012
	fbp	fructose-1,6-bisphosphatase	yes	3.40734	10.6099
	fdoG	NAD-dependent,formate,dehydrogenase,subunit,alpha	yes	1.01805	2.02518
	fdrA	FdrA,protein	yes	2.31899	4.98983
	fruK	1-phosphofructokinase	yes	2.00023	4.00064
	frwB	PTS,family,fructose,porter,,IIB,component	yes	3.52978	11.5497
	fsrB	FsrB,protein	yes	-2.13174	0.228182
	fsrC	sensor,histidine,kinase,FsrC	yes	-2.14521	0.226062
	ftsA	cell,division,protein,FtsA	yes	-0.866777	0.548371
	ftsW	FtsW,RodA,SpoVE,family,cell,division,protein	yes	-1.36597	0.387973
	galM	galactose,mutarotase	yes	3.2518	9.52553
	gap	glyceraldehyde-3-phosphate,dehydrogenase	yes	-1.44117	0.368269
	gap2	glyceraldehyde-3-phosphate,dehydrogenase,phosphorylating	yes	-1.48544	0.35714
	gcdB	glutaconyl-CoA,decarboxylase	yes	3.90965	15.0287
	gelE	gelatinase	yes	-3.67099	0.0785094
	gidA	tRNA,uridine,5-carboxymethylaminomethyl,modification,protein,GidA	yes	1.13852	2.20155
	gldA2	putative,glycerol,dehydrogenase	yes	3.77511	13.6906
	glmS	D-fructose-6-phosphate,amidotransferase	yes	1.71912	3.29236
	glmU	UDP-N-acetylglucosamine,diphosphorylase	yes	1.01967	2.02746
	glnR	regulatory,protein,GlnR	yes	1.15394	2.22521
	glpF2	MIP,family,glycerol,uptake,facilitator,protein,GlpF	yes	3.46235	11.0223
	glpK	glycerol,kinase	yes	2.52106	5.74004
	glpO	glycerol-3-phosphate,oxidase	yes	2.71471	6.56461
	gltA	glutamate,synthase	yes	4.06803	16.7725
	glxK	glycerate,kinase	yes	2.81293	7.0271
	gnd2	6-phosphogluconate,dehydrogenase	yes	3.25181	9.5256
	gpmA	phosphoglycerate,mutase	yes	-0.991486	0.502959
	gpsA	glycerol-3-phosphate,dehydrogenase,NADP+	yes	-0.868471	0.547727
	groEL	chaperonin,GroEL	yes	3.46693	11.0573
	groES	chaperone,GroES	yes	4.189	18.2396
	grpE	co-chaperone,GrpE	yes	3.82066	14.1297
	gst	glutathione,S-transferase	yes	3.25097	9.52006
	guaC	GMP,reductase	yes	-1.76968	0.293274
	guaD	guanine,deaminase	yes	-2.35433	0.195558
	gyrA2	DNA,topoisomerase,subunit,A	yes	-0.972144	0.509748
	hipO	M20D,subfamily,peptidase	yes	-1.13815	0.454342
	hipO2	aminoacylase	yes	-1.19056	0.438133
	hlyA	hemolysin,A	yes	-1.13151	0.456438
	hlyIII	hemolysin,III	yes	-1.29352	0.407954
	hrcA	heat-inducible,transcription,repressor,HrcA	yes	3.51158	11.4049
	hslU	ATP-dependent,hsl,protease,ATP-binding,subunit,HslU	yes	1.34819	2.54593
	hslV	ATP-dependent,protease,HslVU	yes	1.43525	2.70429
	htrA	serine,protease,HtrA	yes	2.58657	6.00669
	hup	DNA-binding,protein,HU	yes	-1.3318	0.397272
	hydA	dihydropyrimidinase	yes	3.86348	14.5554
	idnO	gluconate,5-dehydrogenase	yes	1.49294	2.81462
	infA	translation,initiation,factor,IF-1	yes	-1.19515	0.436741
	infC	translation,initiation,factor,IF3	yes	-1.2184	0.429759
	iolA2	methylmalonate-semialdehyde,dehydrogenase	yes	2.7121	6.55275
	iolB	myo-inositol,catabolism,protein,IolB	yes	3.19796	9.1766
	iolC	5-dehydro-2-deoxygluconokinase	yes	2.85248	7.22241
	iolD	3D-3,5,4-trihydroxycyclohexane-1,2-dione,hydrolase	yes	3.52794	11.535
	iolE	myo-inositol,catabolism,protein,IolE	yes	3.8583	14.5032
	iolG	inositol,2-dehydrogenase	yes	3.60807	12.1938
	iolG2	inositol,2-dehydrogenase	yes	3.56184	11.8092
	iscS	cysteine,desulfurase	yes	1.27185	2.41471
	kduI1	4-deoxy-L-threo-5-hexosulose-uronate,ketol-isomerase	yes	2.3676	5.16082
	ktrA	Trk,family,potassium,K+,transporter,,NAD+,binding,protein	yes	1.08282	2.11817
	lacD1	tagatose-bisphosphate,aldolase	yes	2.94974	7.7261
	ldh1	L-lactate,dehydrogenase	yes	-1.65525	0.317483
	lepB	signal,peptidase,I,LepB	yes	1.11889	2.1718
	levR	transcriptional,regulatory,protein,LevR	yes	1.01564	2.0218
	liaS	sensor,histidine,kinase	yes	2.12447	4.36043
	licH	6-phospho-beta-glucosidase	yes	2.8616	7.26821
	licT	transcription,antiterminator,LicT	yes	2.7785	6.86139
	licT2	transcription,antiterminator,LicT	yes	1.65792	3.15561
	lplA2	lipoate-protein,ligase	yes	1.80192	3.48684
	lysA	diaminopimelate,decarboxylase	yes	-1.21078	0.432035
	maa	maltose,O-acetyltransferase	yes	1.58581	3.00176
	malL	oligo-1,6-glucosidase	yes	1.34838	2.54626
	malL2	oligo-1,6-glucosidase	yes	3.73479	13.3132
	malX	PTS,family,maltose,and,glucose,porter,,IIABC,component	yes	2.23374	4.70352
	malY	cystathionine,beta-lyase	yes	2.69378	6.47006
	manX	PTS,family,mannose,fructose,sorbose,porter,component,IIB	yes	-1.56155	0.338787
	manX2	PTS,system,mannose,transporter,subunit,IIAB	yes	-1.49423	0.35497
	manY	PTS,family,mannose,fructose,sorbose,porter,component,IIC	yes	-1.45078	0.365824
	map2	M24,family,methionyl,aminopeptidase	yes	-1.11951	0.46025
	mdh	malate,dehydrogenase,oxaloacetate-decarboxylating,NADP+	yes	4.04367	16.4917
	mdh2	malate,dehydrogenase,oxaloacetate-decarboxylating,NADP+	yes	3.65975	12.6385
	mdlA	multidrug,ABC,superfamily,ATP,binding,cassette,transporter,,ABC,protein	yes	1.57726	2.98403
	mdlB	multidrug,ABC,superfamily,ATP,binding,cassette,transporter,,ABC,protein	yes	1.69526	3.23835
	metK	methionine,adenosyltransferase	yes	-1.35164	0.391846
	mgtA	magnesium-importing,ATPase	yes	-1.55508	0.34031
	mltF2	PTS,family,fructose,mannitol,porter,component,IIA	yes	2.8275	7.09843
	moaA	molybdenum,cofactor,biosynthesis,protein,A	yes	4.32342	20.0207
	moaB	molybdenum,cofactor,biosynthesis,protein,B	yes	4.7615	27.124
	moaC	molybdenum,cofactor,biosynthesis,protein,C	yes	3.33471	10.089
	modA	molybdenum,ABC,superfamily,ATP,binding,cassette,transporter,,binding,protein	yes	4.70265	26.0399
	modB	molybdenum,Mo2+,ABC,superfamily,ATP,binding,cassette,transporter,,membrane,protein	yes	4.97707	31.4954
	mraW	S-adenosyl-methyltransferase,MraW	yes	-1.06878	0.476722
	mraY	phospho-N-acetylmuramoyl-pentapeptide-transferase	yes	-0.92801	0.525583
	mraZ	cell,division,protein,MraZ	yes	-1.36301	0.38877
	mscL	large,conductance,mechanosensitive,channel,protein	yes	-1.76666	0.293888
	msrA	ABC,superfamily,ATP,binding,cassette,transporter,,ABC,protein	yes	1.26126	2.39705
	mtaD	putative,S-adenosylhomocysteine,deaminase	yes	-3.08237	0.118063
	mtaD2	S-adenosylhomocysteine,deaminase	yes	2.36015	5.13424
	mtlA2	PTS,family,mannitol,porter,,EIICB,component	yes	2.62014	6.1481
	mtnN	MTA,SAH,nucleosidase	yes	-1.1419	0.453162
	murQ	N-acetylmuramic,acid,6-phosphate,etherase	yes	1.77332	3.4184
	ndh2	NADH,dehydrogenase	yes	-1.46003	0.363486
	ndk	nucleoside,diphosphate,kinase	yes	2.36582	5.15446
	nifJ2	pyruvate:ferredoxin,oxidoreductase	yes	1.52685	2.88156
	nplT	neopullulanase	yes	1.32336	2.50248
	nrdD	anaerobic,ribonucleoside-triphosphate,reductase,large,subunit	yes	-1.24789	0.421064
	nrdE	ribonucleotide-diphosphate,reductase,subunit,alpha	yes	-1.24061	0.423194
	nrdG	pyruvate,formate-lyase,activating,enzyme	yes	-1.174	0.443191
	oadA	oxaloacetate,decarboxylase	yes	3.82797	14.2015
	OG1RF_10021	PTS,system,mannose,fructose,sorbose,transporter,subunit,IID	yes	-1.40695	0.377108
	OG1RF_10022	hypothetical,protein	yes	-1.16427	0.44619
	OG1RF_10024	hypothetical,protein	yes	3.63898	12.4578
	OG1RF_10030	ABC,superfamily,ATP,binding,cassette,transporter,permease,subunit	yes	2.75038	6.72894
	OG1RF_10064	glycoside,hydrolase	yes	2.27668	4.84562
	OG1RF_10075	hypothetical,protein	yes	1.6204	3.0746
	OG1RF_10079	major,facilitator,family,transporter	yes	-1.68212	0.311624
	OG1RF_10088	cell,wall,surface,anchor,family,protein	yes	1.15676	2.22956
	OG1RF_10091	hypothetical,protein	yes	2.11418	4.32944
	OG1RF_10107	family,20,glycosyl,hydrolase	yes	5.90907	60.0907
	OG1RF_10108	endoribonuclease,L-PSP	yes	5.60594	48.703
	OG1RF_10111	ornithine,cyclodeaminase,mu-crystallin,family,protein	yes	2.37083	5.17239
	OG1RF_10130	lipase	yes	1.59504	3.02103
	OG1RF_10131	hypothetical,protein	yes	1.7327	3.32349
	OG1RF_10132	hypothetical,protein	yes	2.14591	4.42571
	OG1RF_10142	resolvase,family,site-specific,recombinase	yes	-0.975381	0.508606
	OG1RF_10192	hypothetical,protein	yes	-1.30923	0.403536
	OG1RF_10217	phosphoglycerate,mutase	yes	3.14755	8.86149
	OG1RF_10251	chitin-binding,protein,carbohydrate-binding,protein	yes	4.29676	19.6541
	OG1RF_10265	ankyrin,repeat,family,protein	yes	1.50926	2.84664
	OG1RF_10267	death-on-curing,family,protein	yes	3.18822	9.11486
	OG1RF_10268	hypothetical,protein	yes	3.48098	11.1655
	OG1RF_10269	hypothetical,protein	yes	3.59014	12.0431
	OG1RF_10270	hypothetical,protein	yes	1.85935	3.62844
	OG1RF_10271	hypothetical,protein	yes	4.76616	27.2118
	OG1RF_10272	hypothetical,protein	yes	4.28248	19.4605
	OG1RF_10273	major,facilitator,family,transporter	yes	4.06993	16.7947
	OG1RF_10275	sodium,dicarboxylate,symporter,family,protein	yes	3.5032	11.3388
	OG1RF_10277	UIT9,family,protein	yes	2.42577	5.37316
	OG1RF_10279	WxL,domain,surface,protein	yes	2.50979	5.69537
	OG1RF_10282	vitamin-B12,independent,methionine,synthase	yes	-1.09187	0.469153
	OG1RF_10283	hypothetical,protein	yes	-1.078	0.473685
	OG1RF_10291	HAD,phosphatase,superfamily,protein	yes	2.30304	4.93497
	OG1RF_10301	efflux,transporter	yes	3.2635	9.6031
	OG1RF_10302	ABC,superfamily,ATP,binding,cassette,transporter,,ABC,protein	yes	3.01373	8.0765
	OG1RF_10303	ABC,superfamily,ATP,binding,cassette,transporter,,membrane,protein	yes	3.14818	8.86536
	OG1RF_10304	adenylosuccinate,synthetase	yes	4.65296	25.1583
	OG1RF_10305	hypothetical,protein	yes	3.93303	15.2743
	OG1RF_10308	MerR,family,transcriptional,regulator	yes	1.36755	2.58032
	OG1RF_10309	IclR,family,transcriptional,regulator	yes	1.16494	2.24224
	OG1RF_10311	PfkB,family,carbohydrate,kinase	yes	1.92182	3.78901
	OG1RF_10315	TRAP-T,family,tripartite,ATP-independent,periplasmic,transporter,,binding,protein	yes	2.69227	6.4633
	OG1RF_10316	TRAP-T,family,tripartite,ATP-independent,periplasmic,transporter,,membrane,protein	yes	2.61408	6.12233
	OG1RF_10318	AraC,family,transcriptional,regulator	yes	4.51846	22.9188
	OG1RF_10324	family,2,AP,endonuclease	yes	1.4668	2.76408
	OG1RF_10325	immunity,protein,PlnM	yes	2.96009	7.78173
	OG1RF_10340	PTS,family,mannose,fructose,sorbose,porter,component,IIC	yes	2.22999	4.69131
	OG1RF_10341	PTS,system,mannose,fructose,sorbose,transporter,subunit,IID	yes	2.46763	5.53134
	OG1RF_10345	beta-lactamase	yes	2.0312	4.08745
	OG1RF_10346	PTS,system,transporter,subunit,IIA	yes	2.26397	4.80311
	OG1RF_10353	LemA,family,protein	yes	2.03482	4.09772
	OG1RF_10354	hypothetical,protein	yes	2.17104	4.50348
	OG1RF_10376	LysR,family,transcriptional,regulator	yes	1.5238	2.87547
	OG1RF_10382	hypothetical,protein	yes	-1.05729	0.480534
	OG1RF_10395	C_GCAxxG_C_C,family,protein	yes	2.21299	4.63635
	OG1RF_10396	hypothetical,protein	yes	-1.11585	0.461419
	OG1RF_10415	GNAT,family,acetyltransferase	yes	2.1942	4.57636
	OG1RF_10427	ABC,superfamily,ATP,binding,cassette,transporter,,membrane,protein	yes	-1.08573	0.471154
	OG1RF_10432	PTS,family,fructose,porter,component,IIBC	yes	1.9872	3.96467
	OG1RF_10433	PTS,family,fructose,mannitol,fru,porter,component,IIA	yes	2.34238	5.07139
	OG1RF_10436	GNAT,family,acetyltransferase	yes	-1.00409	0.498585
	OG1RF_10437	putative,permease	yes	-1.16365	0.446382
	OG1RF_10449	hypothetical,protein	yes	1.53073	2.88932
	OG1RF_10450	WxL,domain,surface,protein	yes	1.64324	3.12367
	OG1RF_10451	hypothetical,protein	yes	1.30405	2.46921
	OG1RF_10457	voltage-gated,chloride,channel,family,protein	yes	-1.54418	0.342891
	OG1RF_10468	LuxR,family,transcriptional,regulator	yes	1.30987	2.47919
	OG1RF_10473	amidase	yes	1.26378	2.40124
	OG1RF_10478	hypothetical,protein	yes	2.86973	7.30928
	OG1RF_10479	sodium,dicarboxylate,symporter,family,protein	yes	-1.68247	0.311549
	OG1RF_10481	beta-lactamase	yes	0.984938	1.97923
	OG1RF_10482	hypothetical,protein	yes	1.0375	2.05267
	OG1RF_10486	WxL,domain,surface,protein	yes	-2.11225	0.231286
	OG1RF_10487	WxL,domain,surface,protein	yes	-1.96077	0.256891
	OG1RF_10488	WxL,domain,surface,protein	yes	-1.71776	0.30402
	OG1RF_10489	WxL,domain,surface,protein	yes	-1.84104	0.279121
	OG1RF_10499	hypothetical,protein	yes	1.54048	2.90891
	OG1RF_10503	PEP,phosphonomutase,family,protein	yes	0.996381	1.99499
	OG1RF_10531	hypothetical,protein	yes	4.68028	25.6392
	OG1RF_10532	hypothetical,protein	yes	4.48907	22.4566
	OG1RF_10535	hypothetical,protein	yes	1.86946	3.65396
	OG1RF_10536	hypothetical,protein	yes	1.52161	2.87111
	OG1RF_10550	family,8,polysaccharide,lyase	yes	2.28538	4.87492
	OG1RF_10559	BglG,family,transcriptional,antiterminator	yes	1.15136	2.22123
	OG1RF_10561	transcriptional,regulator	yes	1.506	2.84021
	OG1RF_10569	L-seryl-tRNASec,selenium,transferase	yes	1.40949	2.65643
	OG1RF_10570	4-hydroxy-2-oxoglutarate,aldolase	yes	1.38763	2.61649
	OG1RF_10596	hypothetical,protein	yes	-1.34347	0.394072
	OG1RF_10601	potassium,uptake,protein	yes	-1.61155	0.327247
	OG1RF_10618	hypothetical,protein	yes	1.38555	2.61272
	OG1RF_10625	preprotein,translocase,subunit,YajC	yes	-1.10114	0.466148
	OG1RF_10635	hypothetical,protein	yes	-1.53049	0.34616
	OG1RF_10640	transposase	yes	-0.916833	0.52967
	OG1RF_10653	response,regulator	yes	1.93797	3.83166
	OG1RF_10655	glucose,uptake,protein	yes	1.03614	2.05073
	OG1RF_10658	hypothetical,protein	yes	1.61227	3.05733
	OG1RF_10659	hypothetical,protein	yes	3.55343	11.7406
	OG1RF_10665	ABC,superfamily,ATP,binding,cassette,transporter,,ABC,protein	yes	1.7606	3.38839
	OG1RF_10679	hypothetical,protein	yes	1.92412	3.79505
	OG1RF_10704	putative,ribosomal,protein	yes	-1.48389	0.357524
	OG1RF_10707	DNA,repair,exonuclease	yes	1.09772	2.14016
	OG1RF_10746	PTS,family,lactose,cellobiose,porter,component,IIC	yes	3.03636	8.20418
	OG1RF_10758	hypothetical,protein	yes	1.12005	2.17355
	OG1RF_10766	amidase	yes	2.77433	6.84158
	OG1RF_10767	aminoglycoside,phosphotransferase	yes	1.62135	3.07663
	OG1RF_10768	lipoprotein	yes	2.86363	7.27844
	OG1RF_10774	xanthine,uracil,permease,family,protein	yes	-1.58925	0.332344
	OG1RF_10775	drug:H+,antiporter-1,family,protein	yes	-1.5936	0.331344
	OG1RF_10776	hypothetical,protein	yes	-1.04329	0.48522
	OG1RF_10828	membrane,protein	yes	1.89594	3.72164
	OG1RF_10829	acetyltransferase	yes	1.82404	3.54071
	OG1RF_10830	membrane,protein	yes	2.393	5.25248
	OG1RF_10842	N-acyl-D-amino-acid,deacylase	yes	-1.92143	0.263993
	OG1RF_10843	N-acyl-D-amino-acid,deacylase	yes	-1.78963	0.289246
	OG1RF_10844	GAF,domain-containing,protein	yes	-1.30114	0.405805
	OG1RF_10845	VOC,metalloenzyme,family,protein	yes	-1.30929	0.403519
	OG1RF_10855	GNAT,family,acetyltransferase	yes	2.38749	5.23246
	OG1RF_10856	streptomycin,3''-adenylyltransferase	yes	2.47586	5.56299
	OG1RF_10857	GNAT,family,acetyltransferase	yes	2.40463	5.295
	OG1RF_10860	hypothetical,protein	yes	2.82825	7.10212
	OG1RF_10861	hypothetical,protein	yes	1.4883	2.80558
	OG1RF_10862	hypothetical,protein	yes	1.58684	3.00391
	OG1RF_10863	universal,stress,protein	yes	1.37946	2.60171
	OG1RF_10864	hypothetical,protein	yes	1.89405	3.71677
	OG1RF_10867	integral,membrane,protein	yes	-1.01415	0.49512
	OG1RF_10874	hypothetical,protein	yes	-2.24461	0.211011
	OG1RF_10875	hypothetical,protein	yes	-4.09148	0.05866
	OG1RF_10879	ABC,superfamily,ATP,binding,cassette,transporter,,ATP-binding,permease,protein	yes	1.13433	2.19517
	OG1RF_10881	hypothetical,protein	yes	2.9375	7.66083
	OG1RF_10884	hypothetical,protein	yes	1.57311	2.97545
	OG1RF_10938	hypothetical,protein	yes	2.08423	4.24049
	OG1RF_10949	hypothetical,protein	yes	-1.93744	0.261079
	OG1RF_10957	metallo-beta-lactamase,superfamily,protein	yes	-1.28761	0.409629
	OG1RF_10977	cro,CI,family,TPR,domain,transcriptional,regulator	yes	1.14215	2.2071
	OG1RF_10979	CCS,family,citrate,carrier,protein	yes	4.96235	31.1757
	OG1RF_10990	spermidine,putrescine,ABC,superfamily,ATP,binding,cassette,transporter,,membrane,protein	yes	-3.02063	0.123225
	OG1RF_10991	spermidine,putrescine,ABC,superfamily,ATP,binding,cassette,transporter,,permease,protein	yes	-2.56513	0.168974
	OG1RF_10992	ABC,superfamily,ATP,binding,cassette,transporter,,ABC,protein	yes	-3.69858	0.0770223
	OG1RF_10993	spermidine,putrescine,ABC,superfamily,ATP,binding,cassette,transporter	yes	-3.63741	0.0803583
	OG1RF_11000	M,protein,trans-acting,positive,regulator	yes	-1.45196	0.365524
	OG1RF_11001	hypothetical,protein	yes	-1.67833	0.312444
	OG1RF_11003	ABC,superfamily,ATP,binding,cassette,transporter,,membrane,protein	yes	3.98673	15.8535
	OG1RF_11004	ABC,superfamily,ATP,binding,cassette,transporter,,membrane,protein	yes	3.50323	11.3391
	OG1RF_11005	ABC,superfamily,ATP,binding,cassette,transporter,,substrate-binding,protein	yes	3.70712	13.0603
	OG1RF_11008	endonuclease,exonuclease,phosphatase	yes	3.55384	11.7439
	OG1RF_11010	cellobiose-phosphorylase	yes	1.55841	2.94529
	OG1RF_11025	integral,membrane,protein	yes	-1.32799	0.398323
	OG1RF_11026	hypothetical,protein	yes	-1.28144	0.411385
	OG1RF_11031	hypothetical,protein	yes	2.41154	5.32042
	OG1RF_11032	hypothetical,protein	yes	1.91597	3.77367
	OG1RF_11034	methyltransferase	yes	-0.977489	0.507863
	OG1RF_11049	DNA,replication,protein	yes	1.71237	3.27699
	OG1RF_11050	DNA,replication,protein	yes	2.07129	4.20262
	OG1RF_11051	hypothetical,protein	yes	2.25007	4.75706
	OG1RF_11052	RinA,family,transcriptional,regulator	yes	1.93857	3.83326
	OG1RF_11055	TP901-1,family,phage,major,tail,protein	yes	-0.991843	0.502835
	OG1RF_11058	ABC,superfamily,ATP,binding,cassette,transporter,permease,subunit	yes	-1.32081	0.40031
	OG1RF_11059	phage,tail,protein	yes	-1.17565	0.442684
	OG1RF_11060	phage,structural,protein	yes	-1.07639	0.474214
	OG1RF_11061	hypothetical,protein	yes	-1.29261	0.408212
	OG1RF_11062	holin	yes	-1.00121	0.499581
	OG1RF_11079	hypothetical,protein	yes	3.65419	12.5899
	OG1RF_11081	hypothetical,protein	yes	3.41359	10.656
	OG1RF_11092	ABC,superfamily,ATP,binding,cassette,transporter,,membrane,protein	yes	-0.960013	0.514052
	OG1RF_11093	hypothetical,protein	yes	0.989053	1.98488
	OG1RF_11094	SPFH,domain,band,7,family,protein	yes	1.35805	2.56338
	OG1RF_11095	hypothetical,protein	yes	1.85995	3.62995
	OG1RF_11098	BadF,BadG,BcrA,BcrD,ATPase	yes	-1.93401	0.261701
	OG1RF_11099	GntR,family,transcriptional,regulator	yes	-1.23006	0.4263
	OG1RF_11145	AraC,family,transcriptional,regulator	yes	1.2037	2.3033
	OG1RF_11154	integral,membrane,protein	yes	-1.12603	0.458175
	OG1RF_11156	hypothetical,protein	yes	1.70026	3.2496
	OG1RF_11158	MFS,family,drug,resistance,transporter	yes	-1.22928	0.42653
	OG1RF_11159	metallo-beta-lactamase	yes	-0.968211	0.51114
	OG1RF_11160	thioesterase	yes	-1.05824	0.480218
	OG1RF_11161	DHH,family,protein	yes	-1.29081	0.408721
	OG1RF_11171	hypothetical,protein	yes	-1.22836	0.426802
	OG1RF_11172	hypothetical,protein	yes	-1.05387	0.481674
	OG1RF_11179	molybdenum,cofactor,biosynthesis,family,protein	yes	1.44767	2.72767
	OG1RF_11183	MOSC,domain-containing,protein	yes	4.91111	30.0879
	OG1RF_11185	molybdopterin-binding,domain,protein	yes	4.6788	25.6129
	OG1RF_11188	ABC,superfamily,ATP,binding,cassette,transporter,,ABC,protein	yes	3.01633	8.09107
	OG1RF_11197	ABC,superfamily,ATP,binding,cassette,transporter,,membrane,protein	yes	-1.83362	0.28056
	OG1RF_11198	LacI,family,transcriptional,regulator	yes	1.69667	3.24152
	OG1RF_11200	hypothetical,protein	yes	1.47605	2.78186
	OG1RF_11219	beta-lactamase	yes	1.89972	3.73141
	OG1RF_11236	PTS,system,transporter,subunit,IIC	yes	1.71672	3.28688
	OG1RF_11240	E1-E2,family,cation-transporting,ATPase	yes	-1.07758	0.473823
	OG1RF_11249	PTS,system,transporter,subunit,IIC	yes	1.62332	3.08083
	OG1RF_11252	hypothetical,protein	yes	5.64676	50.1007
	OG1RF_11254	outer,surface,protein	yes	2.46658	5.52732
	OG1RF_11255	cell,surface,hydrolase	yes	-0.967838	0.511272
	OG1RF_11273	YitT,family,protein	yes	-1.06945	0.476501
	OG1RF_11278	hypothetical,protein	yes	-1.49428	0.354958
	OG1RF_11307	GNAT,family,acetyltransferase	yes	2.19096	4.56609
	OG1RF_11309	AraC,family,transcriptional,regulator	yes	2.5168	5.72311
	OG1RF_11368	LysR,family,transcriptional,regulator	yes	3.47024	11.0827
	OG1RF_11369	regulatory,protein	yes	3.74749	13.431
	OG1RF_11379	short,chain,dehydrogenase	yes	-1.76694	0.293831
	OG1RF_11384	permease,protein	yes	3.47161	11.0932
	OG1RF_11385	ABC,superfamily,ATP,binding,cassette,transporter,,ABC,protein	yes	3.74038	13.3649
	OG1RF_11397	DegV,family,protein	yes	-1.28694	0.409819
	OG1RF_11399	hypothetical,protein	yes	1.55458	2.93748
	OG1RF_11402	hypothetical,protein	yes	-1.07355	0.475148
	OG1RF_11406	KH,domain-containing,protein	yes	-1.08063	0.472822
	OG1RF_11409	NADPH-dependent,FMN,reductase,domain,protein	yes	-0.992133	0.502734
	OG1RF_11418	family,38,glycosyl,hydrolase	yes	1.77157	3.41425
	OG1RF_11419	hypothetical,protein	yes	1.72123	3.29717
	OG1RF_11461	endo,excinuclease,amino,domain-containing,protein	yes	2.2852	4.87432
	OG1RF_11462	hypothetical,protein	yes	2.59247	6.0313
	OG1RF_11463	PspC,domain-containing,protein	yes	2.49909	5.65329
	OG1RF_11464	hypothetical,protein	yes	4.54483	23.3416
	OG1RF_11480	ABC,superfamily,ATP,binding,cassette,transporter,,ABC,protein	yes	1.28045	2.42915
	OG1RF_11500	hypothetical,protein	yes	-1.11207	0.46263
	OG1RF_11509	hypothetical,protein	yes	2.757	6.75989
	OG1RF_11510	PTS,system,mannose,fructose,sorbose,transporter,subunit,IIA	yes	2.25505	4.77351
	OG1RF_11511	PTS,system,mannose,fructose,sorbose,transporter,subunit,IID	yes	1.91351	3.76725
	OG1RF_11512	PTS,family,mannose,fructose,sorbose,porter,component,IIC	yes	2.3238	5.00649
	OG1RF_11523	LysR,family,transcriptional,regulator	yes	-1.59831	0.330264
	OG1RF_11524	hypothetical,protein	yes	-1.4765	0.35936
	OG1RF_11531	glycosyl,hydrolase	yes	2.11488	4.33154
	OG1RF_11532	hypothetical,protein	yes	-2.11744	0.230455
	OG1RF_11534	membrane,protein	yes	-3.29628	0.101794
	OG1RF_11535	WxL,domain,surface,protein	yes	-2.74932	0.148721
	OG1RF_11536	hypothetical,protein	yes	-3.52948	0.0866006
	OG1RF_11537	hypothetical,protein	yes	-2.94646	0.129726
	OG1RF_11567	NRAMP,family,Mn2+,Fe2+,transporter	yes	-1.07731	0.473912
	OG1RF_11569	integral,membrane,protein	yes	1.79743	3.476
	OG1RF_11570	glycerophosphoryl,diester,phosphodiesterase	yes	2.31553	4.97787
	OG1RF_11572	MaoC,family,protein	yes	-1.24509	0.421882
	OG1RF_11576	hypothetical,protein	yes	-1.43032	0.371049
	OG1RF_11577	ROK,family,protein	yes	1.97194	3.92295
	OG1RF_11583	GNAT,family,acetyltransferase	yes	3.57068	11.8818
	OG1RF_11584	C4-dicarboxylate,anaerobic,carrier	yes	3.20365	9.21287
	OG1RF_11585	putative,ribosylpyrimidine,nucleosidase	yes	3.47313	11.1049
	OG1RF_11599	GntR,family,transcriptional,regulator	yes	1.10329	2.14844
	OG1RF_11602	putative,calcium-transporting,ATPase	yes	-1.65837	0.316797
	OG1RF_11614	PTS,family,mannose,fructose,sorbose,porter,component,IIC	yes	2.07653	4.21791
	OG1RF_11617	sigma-54,dependent,DNA-binding,response,regulator	yes	1.85683	3.62211
	OG1RF_11658	GntR,family,transcriptional,regulator	yes	-1.17165	0.443913
	OG1RF_11664	ABC,superfamily,ATP,binding,cassette,transporter,,ABC,membrane,protein	yes	-1.30035	0.406028
	OG1RF_11688	hypothetical,protein	yes	-1.89491	0.26889
	OG1RF_11690	hypothetical,protein	yes	1.47832	2.78624
	OG1RF_11691	FemAB,family,peptidoglycan,biosynthesis,protein	yes	1.57906	2.98775
	OG1RF_11695	hypothetical,protein	yes	-1.12426	0.458737
	OG1RF_11745	hypothetical,protein	yes	3.65878	12.63
	OG1RF_11750	neutral,zinc,metallopeptidase	yes	-1.01655	0.494297
	OG1RF_11761	ABC,superfamily,ATP,binding,cassette,transporter,,binding,protein	yes	1.23699	2.35706
	OG1RF_11762	carbohydrate,ABC,superfamily,ATP,binding,cassette,transporter,,membrane,protein	yes	1.45776	2.74682
	OG1RF_11763	ABC,superfamily,ATP,binding,cassette,transporter,,membrane,protein	yes	1.68878	3.22384
	OG1RF_11769	hypothetical,protein	yes	2.82024	7.0628
	OG1RF_11770	hypothetical,protein	yes	2.36805	5.16243
	OG1RF_11771	brp,Blh,family,beta-carotene,15,15'-monooxygenase	yes	2.93029	7.62264
	OG1RF_11772	sugar,ABC,transporter,ATP-binding,protein	yes	3.59639	12.0954
	OG1RF_11773	ABC,superfamily,ATP,binding,cassette,transporter,,membrane,protein	yes	3.95953	15.5574
	OG1RF_11774	sugar,ABC,superfamily,ATP,binding,cassette,transporter,,sugar-binding,protein	yes	5.26806	38.534
	OG1RF_11775	glucuronyl,hydrolase	yes	4.45415	21.9196
	OG1RF_11776	hypothetical,protein	yes	4.05657	16.6398
	OG1RF_11777	putative,lipoprotein	yes	4.99279	31.8405
	OG1RF_11780	PTS,family,cellobiose,porter,component,IIB	yes	1.91998	3.78418
	OG1RF_11781	sodium:solute,symporter,family,protein	yes	2.4137	5.32839
	OG1RF_11789	DNA,binding,protein	yes	1.17588	2.25931
	OG1RF_11822	ATP-binding,protein	yes	3.8395	14.3154
	OG1RF_11823	methyltransferase	yes	4.13429	17.5608
	OG1RF_11847	GatB,Yqey,family,protein	yes	-0.998201	0.500624
	OG1RF_11861	NCS2,family,xanthine,uracil,permease	yes	-2.36095	0.194663
	OG1RF_11863	metallo-beta-lactamase,superfamily,protein	yes	-1.07806	0.473665
	OG1RF_11871	hypothetical,protein	yes	1.96941	3.91608
	OG1RF_11872	hypothetical,protein	yes	2.13854	4.40316
	OG1RF_11873	phosphate,transporter	yes	2.1571	4.46017
	OG1RF_11890	hypothetical,protein	yes	-1.07585	0.474391
	OG1RF_11910	hypothetical,protein	yes	1.23453	2.35305
	OG1RF_11929	hypothetical,protein	yes	-1.94994	0.258827
	OG1RF_11930	hypothetical,protein	yes	-1.34413	0.393891
	OG1RF_11942	ferredoxin--NADP+,reductase,subunit,alpha	yes	4.54959	23.4187
	OG1RF_11943	flavodoxin	yes	4.37193	20.7053
	OG1RF_11944	YqeB,family,selenium-dependent,molybdenum,hydroxylase,system,protein	yes	4.89412	29.7356
	OG1RF_11946	hypothetical,protein	yes	4.9127	30.121
	OG1RF_11949	putative,cysteine,desulfurase	yes	4.68315	25.6903
	OG1RF_11951	selenium-dependent,molybdenum,hydroxylase,1	yes	3.43829	10.84
	OG1RF_11952	hypothetical,protein	yes	2.11961	4.34576
	OG1RF_11954	xanthine,uracil,permease	yes	1.56526	2.95931
	OG1RF_11955	endoribonuclease,inhibitor,of,translation	yes	3.96127	15.5762
	OG1RF_11979	FMN-dependent,NADH-azoreductase	yes	-0.927626	0.525723
	OG1RF_12017	hypothetical,protein	yes	1.34272	2.53629
	OG1RF_12019	gluconate:H+,symporter,family,transporter,GntP	yes	2.22484	4.67459
	OG1RF_12033	recombinase,D	yes	-0.970763	0.510236
	OG1RF_12050	HAD-superfamily,hydrolase	yes	1.52368	2.87524
	OG1RF_12066	hypothetical,protein	yes	3.76505	13.5954
	OG1RF_12067	tellurite,resistance,protein	yes	3.32277	10.0058
	OG1RF_12070	hypothetical,protein	yes	-1.03616	0.487624
	OG1RF_12071	transcriptional,regulator	yes	-1.09682	0.467546
	OG1RF_12075	integral,membrane,protein	yes	-1.9314	0.262175
	OG1RF_12078	AraC,family,transcriptional,regulator	yes	3.83853	14.3058
	OG1RF_12079	brp,Blh,family,beta-carotene,15,15'-monooxygenase	yes	0.973152	1.96312
	OG1RF_12106	metallo-beta-lactamase	yes	1.74133	3.34343
	OG1RF_12134	MarR,family,transcriptional,regulator	yes	1.46045	2.75194
	OG1RF_12148	hypothetical,protein	yes	-0.963192	0.512921
	OG1RF_12152	hypothetical,protein	yes	-2.45466	0.182421
	OG1RF_12156	hypothetical,protein	yes	1.62247	3.07902
	OG1RF_12164	ErfK,YbiS,YcfS,YnhG,family,protein	yes	1.8435	3.5888
	OG1RF_12189	MarR,family,transcriptional,regulator	yes	-0.969202	0.510789
	OG1RF_12211	DNA-binding,response,regulator	yes	2.21081	4.62935
	OG1RF_12213	hypothetical,protein	yes	2.23635	4.71203
	OG1RF_12235	S1,family,extracellular,protease	yes	-1.25196	0.419877
	OG1RF_12236	hypothetical,protein	yes	1.71842	3.29076
	OG1RF_12238	NCS2,family,xanthine,uracil,permease,family,protein	yes	-1.25851	0.417975
	OG1RF_12249	BglG,family,transcriptional,antiterminator	yes	1.95531	3.87799
	OG1RF_12253	extracellular,protein	yes	-1.70152	0.307462
	OG1RF_12257	4-hydroxy-2-oxoglutarate,aldolase	yes	1.36929	2.58343
	OG1RF_12258	L-seryl-tRNASec,selenium,transferase	yes	1.40733	2.65246
	OG1RF_12259	PTS,system,mannose,fructose,sorbose,transporter,subunit,IID	yes	1.79105	3.46067
	OG1RF_12260	PTS,family,mannose,fructose,sorbose,porter,component,IIC	yes	1.86177	3.63453
	OG1RF_12261	PTS,system,transporter,subunit,I	yes	2.2165	4.64765
	OG1RF_12262	PTS,system,fructose,IIA,component	yes	2.27342	4.83468
	OG1RF_12263	sigma-54,dependent,DNA-binding,response,regulator	yes	2.30891	4.95509
	OG1RF_12274	major,facilitator,family,transporter	yes	4.40957	21.2526
	OG1RF_12277	hypothetical,protein	yes	2.43484	5.40704
	OG1RF_12280	cytosine,purine,permease	yes	2.42267	5.36162
	OG1RF_12282	MarR,family,transcriptional,regulator	yes	1.33886	2.52951
	OG1RF_12288	hypothetical,protein	yes	2.86472	7.28394
	OG1RF_12289	hypothetical,protein	yes	2.68135	6.41456
	OG1RF_12292	hypothetical,protein	yes	1.7216	3.29802
	OG1RF_12298	hypothetical,protein	yes	1.88131	3.68409
	OG1RF_12302	DAACS,family,dicarboxylate,amino,acid:cation,symporter	yes	2.07789	4.22189
	OG1RF_12303	family,8,polysaccharide,lyase	yes	3.07614	8.43355
	OG1RF_12323	hypothetical,protein	yes	1.29186	2.44844
	OG1RF_12328	hypothetical,protein	yes	3.19915	9.18417
	OG1RF_12356	hypothetical,protein	yes	1.65475	3.14869
	OG1RF_12366	peptide,ABC,superfamily,ATP,binding,cassette,transporter,,binding,protein	yes	-1.32772	0.398397
	OG1RF_12367	ABC,superfamily,ATP,binding,cassette,transporter,,ABC,protein	yes	-1.0653	0.477873
	OG1RF_12404	D-isomer,specific,2-hydroxyacid,dehydrogenase	yes	3.4284	10.7659
	OG1RF_12406	RpiR,family,phosphosugar-binding,transcriptional,regulator	yes	1.13477	2.19584
	OG1RF_12407	hypothetical,protein	yes	1.54735	2.9228
	OG1RF_12408	hypothetical,protein	yes	2.59461	6.04026
	OG1RF_12411	hypothetical,protein	yes	1.10459	2.15038
	OG1RF_12412	hypothetical,protein	yes	1.68445	3.21418
	OG1RF_12413	hypothetical,protein	yes	1.6746	3.19231
	OG1RF_12414	hypothetical,protein	yes	1.16677	2.24508
	OG1RF_12427	hypothetical,protein	yes	1.8333	3.56351
	OG1RF_12437	Ser,Thr,protein,phosphatase	yes	-0.954507	0.516018
	OG1RF_12464	ABC,superfamily,ATP,binding,cassette,transporter,,binding,protein	yes	1.73378	3.32598
	OG1RF_12465	metal,ion,ABC,superfamily,ATP,binding,cassette,transporter,,membrane,protein	yes	1.51144	2.85094
	OG1RF_12466	ABC,superfamily,ATP,binding,cassette,transporter,,ABC,protein	yes	1.81115	3.50922
	OG1RF_12476	PTS,family,fructose,mannitol,fru,porter,component,IIA	yes	-1.25965	0.417645
	OG1RF_12477	PTS,family,ascorbate,porter,,IIB,component	yes	-1.50871	0.351425
	OG1RF_12478	PTS,family,fructose,mannitol,fru,porter,component,IIC	yes	-1.92071	0.264124
	OG1RF_12481	choline,binding,protein	yes	-1.19848	0.435734
	OG1RF_12496	hypothetical,protein	yes	2.76075	6.77748
	OG1RF_12500	cell-envelope,associated,acid,phosphatase	yes	1.87556	3.66944
	OG1RF_12509	pheromone,cAD1,lipoprotein	yes	1.02263	2.03162
	OG1RF_12511	secreted,protein	yes	1.19147	2.28385
	OG1RF_12521	cro,CI,family,zinc-binding,transcriptional,regulator	yes	1.9106	3.75965
	OG1RF_12522	hypothetical,protein	yes	1.75393	3.37276
	OG1RF_12523	hydantoinase,oxoprolinase	yes	1.14768	2.21557
	OG1RF_12524	hypothetical,protein	yes	1.24525	2.3706
	OG1RF_12525	cytosine,purines,uracil,thiamine,allantoin,permease	yes	1.31077	2.48074
	OG1RF_12529	brp,Blh,family,beta-carotene,15,15'-monooxygenase	yes	1.16737	2.24602
	OG1RF_12534	RpiR,family,transcriptional,regulator	yes	1.1977	2.29374
	OG1RF_12546	hypothetical,protein	yes	1.88918	3.70425
	OG1RF_12550	PTS,family,glucitol,glu,porter,component,IIA	yes	1.48356	2.79638
	OG1RF_12555	SDR,family,dehydrogenase	yes	1.49558	2.81977
	OG1RF_12558	cell,wall,surface,anchor,family,protein	yes	1.45086	2.73371
	OG1RF_12568	hypothetical,protein	yes	4.18503	18.1894
	OG1RF_12570	sodium,ion-translocating,decarboxylase	yes	3.96248	15.5893
	OG1RF_12571	hypothetical,protein	yes	4.06365	16.7217
	OG1RF_12572	citrate,transporter	yes	5.69516	51.81
	OG1RF_12573	GntR,family,transcriptional,regulator	yes	3.40853	10.6187
	oppB	oligopeptide,ABC,superfamily,ATP,binding,cassette,transporter,,membrane,protein	yes	-1.36737	0.387597
	oppC	oligopeptide,ABC,superfamily,ATP,binding,cassette,transporter,,membrane,protein	yes	-1.41137	0.375955
	oppF	ABC,superfamily,ATP,binding,cassette,transporter,,ABC,protein	yes	-1.40293	0.37816
	pbp2A	penicillin-binding,protein,2A	yes	2.23533	4.7087
	pbpC	penicillin-binding,protein,C	yes	-0.938965	0.521607
	pbuX	xanthine,permease	yes	-1.40656	0.37721
	pepQ2	xaa-Pro,dipeptidase	yes	-1.74677	0.297968
	pfoR	perfringolysin,O,regulator,protein	yes	7.06941	134.309
	pgi	glucose-6-phosphate,isomerase	yes	-1.28176	0.411293
	pgk	phosphoglycerate,kinase	yes	-1.65036	0.318561
	pheA	prephenate,dehydratase	yes	-3.17208	0.110945
	pheT	phenylalanyl-tRNA,synthetase,subunit,beta	yes	-1.01146	0.496044
	phnA	alkylphosphonate,uptake,protein	yes	-0.955732	0.51558
	phzF	phenazine,biosynthesis,protein,PhzF	yes	2.48946	5.61568
	pip	phage,infection,protein	yes	0.973767	1.96396
	pnp	polyribonucleotide,nucleotidyltransferase	yes	-1.05356	0.481778
	prsA	peptidyl-prolyl,cis-trans,isomerase	yes	1.10352	2.14878
	pstC	phosphate,ABC,superfamily,ATP,binding,cassette,transporter,,membrane,protein	yes	-1.39455	0.380363
	pstS	phosphate,ABC,transporter,ATP-binding,protein	yes	-1.10586	0.464625
	ptsG	PTS,family,glucose,porter,,IICBA,component	yes	1.30948	2.47852
	pycA	pyruvate,carboxylase	yes	-1.09651	0.467646
	pyk	pyruvate,kinase	yes	-0.963152	0.512935
	pyrB	aspartate,carbamoyltransferase	yes	1.07081	2.10061
	radC	DNA,repair,protein,RadC	yes	1.32289	2.50167
	recA	recombination,protein,A	yes	1.0827	2.118
	relA	GTP,diphosphokinase	yes	-11.6935	0.00030193
	relA2	GTP,diphosphokinase	yes	-1.97801	0.25384
	rgpB	group,2,glycosyl,transferase	yes	1.55989	2.94831
	rhaA	L-rhamnose,isomerase	yes	1.93316	3.81891
	rhaD	rhamnulose-1-phosphate,aldolase	yes	2.59954	6.06093
	rhiN	RhiN,protein	yes	3.55065	11.718
	rluD	ribosomal,large,subunit,pseudouridine,synthase,D	yes	-1.33526	0.396321
	rpe	ribulose-phosphate,3-epimerase	yes	1.87861	3.67721
	rplA	50S,ribosomal,protein,L1	yes	-0.95193	0.51694
	rplB	50S,ribosomal,protein,L2	yes	-1.36162	0.389145
	rplC	50S,ribosomal,protein,L3	yes	-1.52126	0.348382
	rplE	50S,ribosomal,protein,L5	yes	-1.10236	0.465754
	rplF	50S,ribosomal,protein,L6	yes	-1.17409	0.443163
	rplJ	50S,ribosomal,protein,L10	yes	-1.2859	0.410115
	rplL2	50S,ribosomal,protein,L7,L12	yes	-1.11254	0.462479
	rplN	50S,ribosomal,protein,L14	yes	-0.864606	0.549196
	rplO	50S,ribosomal,protein,L15	yes	-0.989071	0.503802
	rplQ	50S,ribosomal,protein,L17	yes	-0.980034	0.506968
	rplS	50S,ribosomal,protein,L19	yes	-1.52517	0.347439
	rplT	50S,ribosomal,protein,L20	yes	-1.1731	0.443467
	rplU	50S,ribosomal,protein,L21	yes	-1.33485	0.396433
	rplV	50S,ribosomal,protein,L22	yes	-1.18638	0.439404
	rplW	50S,ribosomal,protein,L23	yes	-1.43153	0.370738
	rplX	50S,ribosomal,protein,L24	yes	-0.871621	0.546532
	rpmA	50S,ribosomal,protein,L27	yes	-1.14733	0.45146
	rpmD	50S,ribosomal,protein,L30	yes	-0.996723	0.501137
	rpmE	50S,ribosomal,protein,L31	yes	-1.29113	0.408631
	rpmG2	50S,ribosomal,protein,L33	yes	1.63052	3.09625
	rpmI	50S,ribosomal,protein,L35	yes	-1.01764	0.493924
	rpsB	30S,ribosomal,protein,S2	yes	-1.00235	0.499186
	rpsC	30S,ribosomal,protein,S3	yes	-0.982542	0.506087
	rpsE	30S,ribosomal,protein,S5	yes	-1.10709	0.464229
	rpsF	30S,ribosomal,protein,S6	yes	-1.56575	0.337802
	rpsG	30S,ribosomal,protein,S7	yes	-0.980326	0.506865
	rpsH	30S,ribosomal,protein,S8	yes	-0.970874	0.510197
	rpsJ	30S,ribosomal,protein,S10	yes	-1.6472	0.319259
	rpsK	30S,ribosomal,protein,S11	yes	-0.981351	0.506505
	rpsL	30S,ribosomal,protein,S12	yes	-1.01558	0.494629
	rpsM	30S,ribosomal,protein,S13	yes	-1.02101	0.492771
	rpsP	30S,ribosomal,protein,S16	yes	-1.62762	0.323622
	rpsS	30S,ribosomal,protein,S19	yes	-1.61046	0.327494
	rpsU	30S,ribosomal,protein,S21	yes	-1.22603	0.427492
	sacT	SacPA,operon,antiterminator	yes	1.77168	3.41451
	scrA	PTS,family,beta-glucosides,porter,,IIABC,component	yes	1.76181	3.39123
	sdaA	L-serine,dehydratase,,iron-sulfur-dependent,subunit,alpha	yes	6.69302	103.467
	sdaB	L-serine,dehydratase,,iron-sulfur-dependent,subunit,beta	yes	6.5628	94.5365
	secG	preprotein,translocase,subunit,SecG	yes	-1.28005	0.411781
	selD	selenide,,water,dikinase	yes	4.66511	25.371
	serS	serine--tRNA,ligase	yes	2.34942	5.09619
	sorA	PTS,system,mannose,fructose,sorbose,transporter,subunit,IIA	yes	5.02145	32.4793
	sorB2	PTS,family,mannose,fructose,sorbose,porter,,IIB,component	yes	4.194	18.3029
	sorC	PTS,family,mannose,fructose,sorbose,porter,component,IIC	yes	3.96584	15.6256
	sorD	PTS,system,mannose,fructose,sorbose,transporter,subunit,IID	yes	3.86733	14.5943
	sprE	SprE,protein	yes	-3.53477	0.0862836
	srmB	ATP-dependent,RNA,helicase,DeaD	yes	-1.12578	0.458254
	srtA	sortase,SrtA	yes	1.09663	2.13855
	t0	oligopeptide,ABC,superfamily,ATP,binding,cassette,transporter,,binding,protein	yes	-1.84834	0.277712
	tal	transaldolase	yes	1.17208	2.25336
	thiD	phosphomethylpyrimidine,kinase	yes	-1.08422	0.471647
	thrS	threonine--tRNA,ligase	yes	-1.11138	0.462851
	tpiA	triose-phosphate,isomerase	yes	-1.54164	0.343495
	traC	oligopeptide,ABC,superfamily,ATP,binding,cassette,transporter,,binding,protein	yes	-1.86009	0.275459
	treB	PTS,family,trehalose,porter,,IIBC,component	yes	3.56857	11.8644
	trePP	glycosyl,hydrolase	yes	1.88604	3.69619
	trmE	tRNA,modification,GTPase,TrmE	yes	1.34601	2.54208
	trmU	tRNA,5-methyl,aminomethyl-2-thiouridylate-methyltransferase	yes	-1.07286	0.475376
	trxA	thioredoxin	yes	-1.04737	0.483849
	trxB	thioredoxin-disulfide,reductase	yes	-1.32336	0.399603
	trxB2	thioredoxin-disulfide,reductase	yes	1.41456	2.66578
	tyrA	prephenate,dehydrogenase	yes	-2.69505	0.154422
	tyrS	tyrosine--tRNA,ligase	yes	-2.15872	0.223955
	ubiA	1,4-dihydroxy-2-naphthoate,octaprenyltransferase	yes	-1.30469	0.404808
	ulaA	PTS,family,ascorbate,porter,,IIC,component	yes	1.80765	3.50072
	ulaA2	PTS,family,ascorbate,porter,,IIC,component	yes	1.69682	3.24186
	ulaB	PTS,family,ascorbate,porter,,IIB,component	yes	2.36248	5.14254
	upp	uracil,phosphoribosyltransferase	yes	1.79897	3.47972
	upp2	uracil,phosphoribosyltransferase	yes	-1.19113	0.43796
	uxuA	mannonate,dehydratase	yes	4.30187	19.7239
	wzb	protein-tyrosine-phosphatase	yes	1.5192	2.86632
	yedF2	selenium,metabolism,protein,YedF	yes	4.54037	23.2695
	ygeW	carbamoyltransferase,YgeW	yes	3.7581	13.5301
	ygeY	M20,DapE,family,protein,YgeY	yes	4.23676	18.8535
	ygfJ	YgfJ,family,molybdenum,hydroxylase,accessory,protein	yes	4.36729	20.6388
	ygfK	selenate,reductase,subunit,YgfK	yes	3.08579	8.49015
	yihY	YihY,family,protein	yes	-1.12087	0.459816
	yitW	N-6,adenine-specific,DNA,methylase,YitW	yes	-1.29524	0.407468
	ypdD	cell,wall,surface,anchor,family,antigen	yes	1.44795	2.7282
	yqeC	hypothetical,protein	yes	4.50125	22.647
	yvdM	beta-phosphoglucomutase	yes	1.8383	3.57588
	yxdK	putative,histidine,kinase	yes	1.64378	3.12483
	ziaA	zinc-exporting,ATPase	yes	1.6653	3.1718
