# Supplementary material for: (p)ppGpp and CodY Promote Enterococcus faecalis Virulence in a Murine Model of Catheter-Associated Urinary Tract Infection
Source: mSphere. 2019 Jul 24;4(4):e00392-19. doi: 10.1128/mSphere.00392-19 (PMC6656871; doi:10.1128/mSphere.00392-19)
Supplement: TABLE S2 [file mSphere.00392-19-st002.xlsx]

## Sheet: triple
Table S2	ΔrelΔrelQΔcodY vs OG1RF
Locus ID/ Gene symbol	Function/ Annotation	p < 0.05	log2-difference	fold-change
OG1RF_10021	PTS,system,mannose,fructose,sorbose,transporter,subunit,IID	yes	-2.44463	0.183693
OG1RF_10022	hypothetical,protein	yes	-1.15936	0.447711		x > 10	10< x >5	5 > x
OG1RF_10023	hypothetical,protein	yes	1.6969	3.24204
OG1RF_10024	hypothetical,protein	yes	4.70036	25.9986		x > 0.1	0.1 < x > 0.2	0.2 > x
OG1RF_10030	ABC,superfamily,ATP,binding,cassette,transporter,permease,subunit	yes	2.92503	7.59489
OG1RF_10048	ECF,family,DNA,directed,RNA,polymerase,sigma,subunit	yes	1.72329	3.30189
OG1RF_10057	oligopeptide,ABC,superfamily,ATP,binding,cassette,transporter,,binding,protein	yes	1.9985	3.99584
OG1RF_10058	hypothetical,protein	yes	1.4184	2.67289
OG1RF_10059	bacterial,luciferase	yes	1.13724	2.1996
OG1RF_10064	glycoside,hydrolase	yes	1.74727	3.35723
OG1RF_10065	cro,CI,family,transcriptional,regulator	yes	1.58624	3.00266
OG1RF_10066	crp,Fnr,family,transcriptional,regulator	yes	1.51853	2.86499
OG1RF_10069	hypothetical,protein	yes	-0.903104	0.534735
OG1RF_10079	major,facilitator,family,transporter	yes	-3.35829	0.0975111
OG1RF_10080	hypothetical,protein	yes	-3.41729	0.0936037
OG1RF_10082	M,protein,trans-acting,positive,regulator	yes	-1.03243	0.488886
OG1RF_10088	cell,wall,surface,anchor,family,protein	yes	1.48888	2.80671
OG1RF_10089	formate,nitrite,transporter	yes	-0.966884	0.51161
OG1RF_10091	hypothetical,protein	yes	1.56372	2.95615
OG1RF_10103	UIT3,family,protein	yes	-2.91128	0.132928
OG1RF_10124	ABC,superfamily,ATP,binding,cassette,transporter,,binding,protein	yes	-1.01131	0.496096
OG1RF_10125	ABC,superfamily,ATP,binding,cassette,transporter,,binding,protein	yes	-1.13062	0.456719
OG1RF_10127	ABC,superfamily,,ATP,binding,cassette,transporter,,membrane,protein	yes	-1.59189	0.331737
OG1RF_10128	ABC,superfamily,,ATP,binding,cassette,transporter,,membrane,protein	yes	-1.36081	0.389364
OG1RF_10135	purine,nucleoside,phosphorylase	yes	-1.08938	0.469963
OG1RF_10136	iron,Fe3+,ABC,superfamily,ATP,binding,cassette,transporter,,binding,protein	yes	1.15703	2.22998
OG1RF_10142	resolvase,family,site-specific,recombinase	yes	-1.28724	0.409734
OG1RF_10180	hypothetical,protein	yes	1.16256	2.23854
OG1RF_10181	M20D,family,peptidase	yes	1.52149	2.87087
OG1RF_10188	GNAT,family,acetyltransferase	yes	4.39964	21.1069
OG1RF_10189	decarboxylase	yes	0.968139	1.95632
OG1RF_10192	hypothetical,protein	yes	-1.58124	0.334195
OG1RF_10205	septum,formation,initiator,protein	yes	1.0078	2.01084
OG1RF_10217	phosphoglycerate,mutase	yes	1.25492	2.38654
OG1RF_10256	HAD-superfamily,hydrolase	yes	1.37602	2.59551
OG1RF_10261	S-layer,protein	yes	1.40888	2.65531
OG1RF_10262	S-layer,protein	yes	1.35907	2.5652
OG1RF_10267	death-on-curing,family,protein	yes	2.44604	5.44918
OG1RF_10268	hypothetical,protein	yes	2.67746	6.39729
OG1RF_10269	hypothetical,protein	yes	2.30744	4.95004
OG1RF_10270	hypothetical,protein	yes	0.99539	1.99362
OG1RF_10282	vitamin-B12,independent,methionine,synthase	yes	-1.09012	0.469722
OG1RF_10283	hypothetical,protein	yes	-0.8783	0.544008
OG1RF_10286	membrane,protein	yes	-1.09596	0.467825
OG1RF_10289	MarR,family,transcriptional,regulator	yes	1.36657	2.57857
OG1RF_10290	nitroreductase	yes	1.16457	2.24166
OG1RF_10301	efflux,transporter	yes	3.70901	13.0775
OG1RF_10302	ABC,superfamily,ATP,binding,cassette,transporter,,ABC,protein	yes	3.21933	9.31354
OG1RF_10303	ABC,superfamily,ATP,binding,cassette,transporter,,membrane,protein	yes	3.27858	9.704
OG1RF_10304	adenylosuccinate,synthetase	yes	4.86512	29.1439
OG1RF_10305	hypothetical,protein	yes	4.46572	22.0961
OG1RF_10308	MerR,family,transcriptional,regulator	yes	2.17921	4.52905
OG1RF_10309	IclR,family,transcriptional,regulator	yes	2.1444	4.42108
OG1RF_10328	peptidoglycan,binding,protein	yes	3.32376	10.0127
OG1RF_10337	AMP-binding,family,protein	yes	-1.12526	0.458419
OG1RF_10352	MgtC,family,magnesium,Mg2+,transporter	yes	-1.08256	0.47219
OG1RF_10353	LemA,family,protein	yes	2.4586	5.49683
OG1RF_10354	hypothetical,protein	yes	2.23385	4.70388
OG1RF_10363	glyoxalase	yes	-0.958296	0.514664
OG1RF_10376	LysR,family,transcriptional,regulator	yes	2.62921	6.18687
OG1RF_10382	hypothetical,protein	yes	-1.30646	0.404312
OG1RF_10388	DeoR,family,transcriptional,regulator	yes	1.12249	2.17722
OG1RF_10395	C_GCAxxG_C_C,family,protein	yes	-2.00886	0.248469
OG1RF_10416	ribosomal,large,subunit,pseudouridine,synthase	yes	1.48997	2.80883
OG1RF_10427	ABC,superfamily,ATP,binding,cassette,transporter,,membrane,protein	yes	-1.34211	0.394443
OG1RF_10436	GNAT,family,acetyltransferase	yes	-1.16269	0.446679
OG1RF_10437	putative,permease	yes	-1.56263	0.338533
OG1RF_10438	hemolysin	yes	-1.11158	0.462787
OG1RF_10440	hypothetical,protein	yes	0.964583	1.9515
OG1RF_10441	hypothetical,protein	yes	1.02959	2.04144
OG1RF_10451	hypothetical,protein	yes	1.26054	2.39585
OG1RF_10453	hypothetical,protein	yes	-0.912422	0.531292
OG1RF_10457	voltage-gated,chloride,channel,family,protein	yes	-1.92048	0.264167
OG1RF_10473	amidase	yes	1.71613	3.28554
OG1RF_10479	sodium,dicarboxylate,symporter,family,protein	yes	-1.85087	0.277225
OG1RF_10481	beta-lactamase	yes	1.40302	2.64455
OG1RF_10482	hypothetical,protein	yes	1.53824	2.9044
OG1RF_10486	WxL,domain,surface,protein	yes	-1.38546	0.382767
OG1RF_10487	WxL,domain,surface,protein	yes	-1.35841	0.390012
OG1RF_10488	WxL,domain,surface,protein	yes	-1.26708	0.4155
OG1RF_10489	WxL,domain,surface,protein	yes	-1.14491	0.452218
OG1RF_10493	P-ATPase,superfamily,P-type,ATPase,cadmium,transporter	yes	1.73779	3.33524
OG1RF_10494	SapB,protein	yes	1.46716	2.76477
OG1RF_10499	hypothetical,protein	yes	2.49198	5.62549
OG1RF_10507	membrane,protein	yes	1.50344	2.83518
OG1RF_10508	von,Willebrand,factor,domain,LPTXG,domain,protein	yes	1.9524	3.87018
OG1RF_10520	TetR,family,transcriptional,regulator	yes	1.00639	2.00888
OG1RF_10526	ABC,superfamily,ATP,binding,cassette,transporter,,membrane,protein	yes	2.30247	4.93302
OG1RF_10527	ABC,superfamily,ATP,binding,cassette,transporter,,ABC,protein	yes	2.00191	4.0053
OG1RF_10528	rRNA,methylase	yes	1.40654	2.65101
OG1RF_10529	radical,SAM,protein	yes	1.44252	2.71795
OG1RF_10530	type,2,phosphatidic,acid,phosphatase	yes	1.2877	2.44139
OG1RF_10531	hypothetical,protein	yes	5.58438	47.9806
OG1RF_10532	hypothetical,protein	yes	5.71402	52.4918
OG1RF_10535	hypothetical,protein	yes	2.64564	6.25773
OG1RF_10536	hypothetical,protein	yes	2.41617	5.33752
OG1RF_10550	family,8,polysaccharide,lyase	yes	1.35147	2.55172
OG1RF_10582	hypothetical,protein	yes	1.33618	2.52482
OG1RF_10596	hypothetical,protein	yes	-3.05003	0.12074
OG1RF_10601	potassium,uptake,protein	yes	-2.14081	0.226752
OG1RF_10605	aldo,keto,reductase,2,family,oxidoreductase	yes	-1.60535	0.328656
OG1RF_10616	cellulose,synthase,catalytic,subunit	yes	1.20422	2.30413
OG1RF_10617	hypothetical,protein	yes	1.03671	2.05154
OG1RF_10620	ABC,superfamily,ATP,binding,cassette,transporter,,ABC,protein	yes	-1.69286	0.309313
OG1RF_10621	amino,acid,ABC,superfamily,ATP,binding,cassette,transporter,,membrane,protein	yes	-1.65206	0.318186
OG1RF_10623	putative,glycerol,dehydrogenase	yes	-1.79209	0.288753
OG1RF_10625	preprotein,translocase,subunit,YajC	yes	-1.2935	0.40796
OG1RF_10626	hypothetical,protein	yes	-0.898089	0.536597
OG1RF_10635	hypothetical,protein	yes	-1.71462	0.304683
OG1RF_10640	transposase	yes	-1.11959	0.460225
OG1RF_10644	hypothetical,protein	yes	1.66297	3.16668
OG1RF_10645	integral,membrane,protein	yes	1.47288	2.77575
OG1RF_10650	LysR,family,transcriptional,regulator	yes	1.83676	3.57207
OG1RF_10653	response,regulator	yes	3.01712	8.0955
OG1RF_10655	glucose,uptake,protein	yes	1.93859	3.83331
OG1RF_10658	hypothetical,protein	yes	2.58367	5.99463
OG1RF_10659	hypothetical,protein	yes	4.49914	22.6139
OG1RF_10664	hypothetical,protein	yes	1.2043	2.30425
OG1RF_10665	ABC,superfamily,ATP,binding,cassette,transporter,,ABC,protein	yes	-1.33837	0.395467
OG1RF_10679	hypothetical,protein	yes	2.70549	6.52279
OG1RF_10704	putative,ribosomal,protein	yes	-1.6809	0.311888
OG1RF_10707	DNA,repair,exonuclease	yes	2.18128	4.53556
OG1RF_10752	PTS,family,lactose,cellobiose,lac,porter,component,IIC	yes	-2.84284	0.139386
OG1RF_10771	putative,lipoprotein	yes	2.10031	4.28802
OG1RF_10773	hypothetical,protein	yes	-1.10868	0.463718
OG1RF_10774	xanthine,uracil,permease,family,protein	yes	-1.37996	0.384229
OG1RF_10775	drug:H+,antiporter-1,family,protein	yes	-1.61495	0.326476
OG1RF_10785	cell,wall,surface,anchor,family,protein	yes	2.08998	4.25742
OG1RF_10801	conjugative,transposon,membrane,protein	yes	2.07811	4.22254
OG1RF_10802	NLP,P60,family,lipoprotein	yes	1.77185	3.41492
OG1RF_10804	ATP-binding,protein	yes	1.05708	2.08072
OG1RF_10805	HAD,family,haloacid,dehalogenase,hydrolase	yes	1.96918	3.91546
OG1RF_10808	M,protein,trans-acting,positive,regulator	yes	1.76559	3.40013
OG1RF_10810	hypothetical,protein	yes	1.59014	3.01079
OG1RF_10819	membrane,protein	yes	2.3161	4.97984
OG1RF_10820	LytR,family,response,regulator	yes	1.71541	3.2839
OG1RF_10826	hypothetical,protein	yes	1.75477	3.37473
OG1RF_10827	hypothetical,protein	yes	1.27543	2.42071
OG1RF_10828	membrane,protein	yes	1.98454	3.95736
OG1RF_10829	acetyltransferase	yes	2.04664	4.13143
OG1RF_10830	membrane,protein	yes	2.53432	5.79304
OG1RF_10840	hypothetical,protein	yes	1.70108	3.25144
OG1RF_10843	N-acyl-D-amino-acid,deacylase	yes	-1.47552	0.359604
OG1RF_10844	GAF,domain-containing,protein	yes	-1.11554	0.461518
OG1RF_10845	VOC,metalloenzyme,family,protein	yes	-1.36875	0.387227
OG1RF_10860	hypothetical,protein	yes	2.95957	7.77892
OG1RF_10861	hypothetical,protein	yes	1.26278	2.39958
OG1RF_10862	hypothetical,protein	yes	1.77767	3.42872
OG1RF_10863	universal,stress,protein	yes	1.41272	2.66239
OG1RF_10864	hypothetical,protein	yes	1.88266	3.68754
OG1RF_10872	sortase	yes	-0.947638	0.518481
OG1RF_10873	hypothetical,protein	yes	-1.10297	0.465557
OG1RF_10874	hypothetical,protein	yes	-1.6277	0.323604
OG1RF_10875	hypothetical,protein	yes	-5.62102	0.0203191
OG1RF_10876	hypothetical,protein	yes	-6.19367	0.0136622
OG1RF_10881	hypothetical,protein	yes	4.88586	29.5659
OG1RF_10882	APC,family,amino,acid-polyamine-organocation,transporter	yes	2.72735	6.62238
OG1RF_10884	hypothetical,protein	yes	2.9269	7.60475
OG1RF_10902	DeoR,family,transcriptional,regulator	yes	-1.2853	0.410285
OG1RF_10922	hypothetical,protein	yes	1.33704	2.52632
OG1RF_10944	YitT,family,protein	yes	-1.08201	0.47237
OG1RF_10949	hypothetical,protein	yes	-2.08466	0.235752
OG1RF_10957	metallo-beta-lactamase,superfamily,protein	yes	-1.45462	0.364851
OG1RF_10963	DegV,family,protein	yes	-1.12754	0.457695
OG1RF_10977	cro,CI,family,TPR,domain,transcriptional,regulator	yes	1.39144	2.6234
OG1RF_10990	spermidine,putrescine,ABC,superfamily,ATP,binding,cassette,transporter,,membrane,protein	yes	-2.18559	0.219822
OG1RF_10991	spermidine,putrescine,ABC,superfamily,ATP,binding,cassette,transporter,,permease,protein	yes	-1.87433	0.272754
OG1RF_10992	ABC,superfamily,ATP,binding,cassette,transporter,,ABC,protein	yes	-2.59014	0.16607
OG1RF_10993	spermidine,putrescine,ABC,superfamily,ATP,binding,cassette,transporter	yes	-3.43331	0.0925701
OG1RF_11002	DNA,repair,exonuclease	yes	1.52555	2.87896
OG1RF_11025	integral,membrane,protein	yes	-1.44434	0.36746
OG1RF_11026	hypothetical,protein	yes	-1.39531	0.380163
OG1RF_11031	hypothetical,protein	yes	2.98918	7.94023
OG1RF_11032	hypothetical,protein	yes	2.93597	7.65271
OG1RF_11034	methyltransferase	yes	-1.00569	0.498032
OG1RF_11046	hypothetical,protein	yes	1.28871	2.4431
OG1RF_11047	cro,CI,family,transcriptional,regulator	yes	1.21629	2.32348
OG1RF_11050	DNA,replication,protein	yes	1.42018	2.67619
OG1RF_11051	hypothetical,protein	yes	1.69495	3.23766
OG1RF_11052	RinA,family,transcriptional,regulator	yes	1.08089	2.11534
OG1RF_11054	hypothetical,protein	yes	-2.15532	0.224483
OG1RF_11055	TP901-1,family,phage,major,tail,protein	yes	-1.91672	0.264856
OG1RF_11056	hypothetical,protein	yes	-1.60849	0.327941
OG1RF_11057	hypothetical,protein	yes	-2.46114	0.181603
OG1RF_11058	ABC,superfamily,ATP,binding,cassette,transporter,permease,subunit	yes	-2.87758	0.13607
OG1RF_11059	phage,tail,protein	yes	-2.56929	0.168487
OG1RF_11060	phage,structural,protein	yes	-2.53348	0.172722
OG1RF_11061	hypothetical,protein	yes	-2.75203	0.148442
OG1RF_11062	holin	yes	-2.71705	0.152085
OG1RF_11067	PadR,family,transcriptional,regulator	yes	1.60659	3.04531
OG1RF_11068	hypothetical,protein	yes	1.45187	2.73562
OG1RF_11069	putative,transcriptional,regulator	yes	1.1925	2.28548
OG1RF_11072	transcriptional,regulator	yes	1.09776	2.14022
OG1RF_11073	LysR,family,transcriptional,regulator	yes	1.11377	2.1641
OG1RF_11079	hypothetical,protein	yes	4.96687	31.2735
OG1RF_11081	hypothetical,protein	yes	4.32336	20.0199
OG1RF_11082	serine,threonine,protein,phosphatase	yes	1.36249	2.57129
OG1RF_11092	ABC,superfamily,ATP,binding,cassette,transporter,,membrane,protein	yes	-1.23487	0.424881
OG1RF_11094	SPFH,domain,band,7,family,protein	yes	1.17338	2.25539
OG1RF_11095	hypothetical,protein	yes	1.9735	3.9272
OG1RF_11098	BadF,BadG,BcrA,BcrD,ATPase	yes	-1.22785	0.426953
OG1RF_11099	GntR,family,transcriptional,regulator	yes	-1.32941	0.397931
OG1RF_11101	YhgE,Pip,domain,protein	yes	1.57453	2.97838
OG1RF_11127	membrane,protein	yes	1.36937	2.58358
OG1RF_11130	pheromone,cAM373,lipoprotein	yes	1.15645	2.22908
OG1RF_11135	sugar,ABC,superfamily,ATP,binding,cassette,transporter,,sugar-binding,protein	yes	-1.76902	0.293408
OG1RF_11147	glycerone,kinase,PTS,family,porter,component,IIA	yes	-0.968043	0.511199
OG1RF_11149	dihydroxyacetone,kinase	yes	-1.09952	0.466672
OG1RF_11158	MFS,family,drug,resistance,transporter	yes	-1.12038	0.459973
OG1RF_11160	thioesterase	yes	-0.910491	0.532004
OG1RF_11161	DHH,family,protein	yes	-1.11936	0.460298
OG1RF_11171	hypothetical,protein	yes	-0.92174	0.527872
OG1RF_11196	ABC,superfamily,ATP,binding,cassette,transporter,,ABC,protein	yes	-1.96847	0.255524
OG1RF_11197	ABC,superfamily,ATP,binding,cassette,transporter,,membrane,protein	yes	-2.46459	0.181169
OG1RF_11198	LacI,family,transcriptional,regulator	yes	1.6364	3.10889
OG1RF_11200	hypothetical,protein	yes	2.76595	6.80196
OG1RF_11218	hypothetical,protein	yes	1.4485	2.72924
OG1RF_11219	beta-lactamase	yes	1.16972	2.24968
OG1RF_11248	hypothetical,protein	yes	-2.11213	0.231305
OG1RF_11249	PTS,system,transporter,subunit,IIC	yes	-1.89961	0.268016
OG1RF_11252	hypothetical,protein	yes	7.15131	142.154
OG1RF_11254	outer,surface,protein	yes	3.58083	11.9657
OG1RF_11255	cell,surface,hydrolase	yes	-0.869136	0.547475
OG1RF_11273	YitT,family,protein	yes	-0.909134	0.532505
OG1RF_11278	hypothetical,protein	yes	-1.47374	0.360048
OG1RF_11307	GNAT,family,acetyltransferase	yes	2.61038	6.10665
OG1RF_11308	N-acetyltransferase	yes	1.71038	3.27247
OG1RF_11316	cro,CI,family,TPR,domain,transcriptional,regulator	yes	1.42505	2.68524
OG1RF_11332	CoA-binding,protein	yes	-1.06005	0.479615
OG1RF_11356	aldose,epimerase	yes	1.92609	3.80024
OG1RF_11379	short,chain,dehydrogenase	yes	-1.91621	0.26495
OG1RF_11384	permease,protein	yes	3.57035	11.8791
OG1RF_11385	ABC,superfamily,ATP,binding,cassette,transporter,,ABC,protein	yes	3.79807	13.9102
OG1RF_11387	brp,Blh,family,beta-carotene,15,15'-monooxygenase	yes	1.11457	2.1653
OG1RF_11388	ABC,superfamily,ATP,binding,cassette,transporter,,ABC,protein	yes	1.50313	2.83457
OG1RF_11389	GntR,family,transcriptional,regulator	yes	2.53771	5.80667
OG1RF_11397	DegV,family,protein	yes	-1.07065	0.476104
OG1RF_11406	KH,domain-containing,protein	yes	-1.44587	0.367071
OG1RF_11409	NADPH-dependent,FMN,reductase,domain,protein	yes	-1.43551	0.369716
OG1RF_11415	sensor,histidine,kinase	yes	-0.955623	0.515619
OG1RF_11419	hypothetical,protein	yes	1.12561	2.18194
OG1RF_11421	LysR,family,transcriptional,regulator	yes	1.08126	2.11588
OG1RF_11461	endo,excinuclease,amino,domain-containing,protein	yes	4.1893	18.2434
OG1RF_11462	hypothetical,protein	yes	3.86034	14.5237
OG1RF_11463	PspC,domain-containing,protein	yes	3.77003	13.6424
OG1RF_11464	hypothetical,protein	yes	6.04059	65.8262
OG1RF_11480	ABC,superfamily,ATP,binding,cassette,transporter,,ABC,protein	yes	1.57013	2.96931
OG1RF_11487	hypothetical,protein	yes	-1.02763	0.490515
OG1RF_11501	carbohydrate,kinase	yes	1.67963	3.20346
OG1RF_11503	hypothetical,protein	yes	3.59757	12.1053
OG1RF_11509	hypothetical,protein	yes	1.33819	2.52834
OG1RF_11523	LysR,family,transcriptional,regulator	yes	-1.67012	0.314227
OG1RF_11524	hypothetical,protein	yes	-1.46191	0.363012
OG1RF_11532	hypothetical,protein	yes	-2.60435	0.164442
OG1RF_11534	membrane,protein	yes	-3.24385	0.105561
OG1RF_11535	WxL,domain,surface,protein	yes	-2.9945	0.125477
OG1RF_11536	hypothetical,protein	yes	-3.27685	0.103174
OG1RF_11537	hypothetical,protein	yes	-2.7255	0.151197
OG1RF_11538	hypothetical,protein	yes	1.32358	2.50286
OG1RF_11562	HD,domain-containing,protein	yes	1.48157	2.79252
OG1RF_11567	NRAMP,family,Mn2+,Fe2+,transporter	yes	-1.0529	0.481998
OG1RF_11569	integral,membrane,protein	yes	2.78531	6.89385
OG1RF_11570	glycerophosphoryl,diester,phosphodiesterase	yes	3.44295	10.875
OG1RF_11572	MaoC,family,protein	yes	-1.06478	0.478046
OG1RF_11576	hypothetical,protein	yes	-1.99855	0.250251
OG1RF_11577	ROK,family,protein	yes	-1.05731	0.480527
OG1RF_11578	alpha-hemolysin-like,protein	yes	-1.17797	0.441973
OG1RF_11582	6-phosphogluconolactonase	yes	-1.28981	0.409005
OG1RF_11585	putative,ribosylpyrimidine,nucleosidase	yes	-1.67718	0.312693
OG1RF_11589	hypothetical,protein	yes	2.77368	6.8385
OG1RF_11599	GntR,family,transcriptional,regulator	yes	1.78108	3.43683
OG1RF_11601	GNAT,family,acetyltransferase	yes	-0.89274	0.53859
OG1RF_11602	putative,calcium-transporting,ATPase	yes	-2.62351	0.162272
OG1RF_11618	hypothetical,protein	yes	-1.11632	0.461269
OG1RF_11621	NgoFVII,restriction,endonuclease,superfamily,protein	yes	1.29196	2.4486
OG1RF_11643	universal,stress,protein	yes	-1.43117	0.37083
OG1RF_11655	cfr,family,radical,SAM,enzyme	yes	-0.937558	0.522116
OG1RF_11658	GntR,family,transcriptional,regulator	yes	-1.35782	0.390171
OG1RF_11663	ABC,superfamily,ATP,binding,cassette,transporter,,ABC,membrane,protein	yes	-1.41369	0.37535
OG1RF_11664	ABC,superfamily,ATP,binding,cassette,transporter,,ABC,membrane,protein	yes	-1.39054	0.381422
OG1RF_11671	hypothetical,protein	yes	2.61325	6.11881
OG1RF_11672	major,facilitator,family,transporter	yes	1.90956	3.75695
OG1RF_11679	ABC,superfamily,ATP,binding,cassette,transporter,,binding,protein	yes	1.51233	2.8527
OG1RF_11688	hypothetical,protein	yes	-1.19466	0.436889
OG1RF_11689	hypothetical,protein	yes	1.59041	3.01135
OG1RF_11690	hypothetical,protein	yes	2.35103	5.10188
OG1RF_11691	FemAB,family,peptidoglycan,biosynthesis,protein	yes	2.60046	6.0648
OG1RF_11695	hypothetical,protein	yes	-0.888529	0.540165
OG1RF_11715	glycosyltransferase	yes	1.13963	2.20325
OG1RF_11717	transposase	yes	2.2683	4.81755
OG1RF_11720	group,2,glycosyl,transferase	yes	1.03358	2.0471
OG1RF_11747	fis,family,DNA-binding,protein	yes	-1.9151	0.265154
OG1RF_11749	hypothetical,protein	yes	-1.32222	0.399919
OG1RF_11764	cell,wall,surface,anchor,family,protein	yes	1.4811	2.79162
OG1RF_11765	MerR,family,transcriptional,regulator	yes	1.60771	3.04768
OG1RF_11789	DNA,binding,protein	yes	2.2302	4.69199
OG1RF_11799	TIM-barrel,fold,family,protein	yes	1.09037	2.12929
OG1RF_11800	family,4,N-acetylmuramoyl-L-alanine,amidase	yes	1.46313	2.75706
OG1RF_11809	hypothetical,protein	yes	1.2162	2.32334
OG1RF_11813	hypothetical,protein	yes	1.92442	3.79584
OG1RF_11822	ATP-binding,protein	yes	1.84642	3.59607
OG1RF_11823	methyltransferase	yes	2.41654	5.33889
OG1RF_11847	GatB,Yqey,family,protein	yes	-1.14532	0.452089
OG1RF_11855	putative,pyrroline-5-carboxylate,reductase	yes	-1.26994	0.414677
OG1RF_11861	NCS2,family,xanthine,uracil,permease	yes	-1.97677	0.254058
OG1RF_11863	metallo-beta-lactamase,superfamily,protein	yes	-1.2914	0.408554
OG1RF_11864	phosphoglycerate,mutase	yes	-1.27034	0.414562
OG1RF_11868	outer,surface,protein	yes	-1.68361	0.311303
OG1RF_11869	PTS,system,transporter,subunit,IIA	yes	-2.41208	0.187885
OG1RF_11871	hypothetical,protein	yes	-1.18874	0.438686
OG1RF_11872	hypothetical,protein	yes	-1.29387	0.407855
OG1RF_11873	phosphate,transporter	yes	-1.24519	0.421852
OG1RF_11908	hypothetical,protein	yes	1.60988	3.05226
OG1RF_11909	hypothetical,protein	yes	2.26675	4.81238
OG1RF_11910	hypothetical,protein	yes	2.1331	4.38659
OG1RF_11922	M,protein,trans-acting,positive,regulator	yes	1.25229	2.38219
OG1RF_11923	hypothetical,protein	yes	1.2831	2.43361
OG1RF_11926	cro,CI,family,transcriptional,regulator	yes	1.4737	2.77733
OG1RF_11929	hypothetical,protein	yes	-2.03836	0.24344
OG1RF_11930	hypothetical,protein	yes	-1.09043	0.469621
OG1RF_11951	selenium-dependent,molybdenum,hydroxylase,1	yes	-0.929417	0.52507
OG1RF_11979	FMN-dependent,NADH-azoreductase	yes	-1.13379	0.455717
OG1RF_11980	permease,protein	yes	-1.01077	0.496281
OG1RF_11997	GNAT,family,acetyltransferase	yes	-2.29472	0.203808
OG1RF_11998	hypothetical,protein	yes	-2.40479	0.188837
OG1RF_11999	P-ATPase,superfamily,P-type,ATPase,cadmium,transporter	yes	-2.64852	0.159484
OG1RF_12004	hypothetical,protein	yes	2.73278	6.64735
OG1RF_12015	hypothetical,protein	yes	-1.02742	0.490587
OG1RF_12033	recombinase,D	yes	-1.21537	0.430663
OG1RF_12050	HAD-superfamily,hydrolase	yes	2.61184	6.11283
OG1RF_12066	hypothetical,protein	yes	5.31573	39.8285
OG1RF_12067	tellurite,resistance,protein	yes	4.5586	23.5654
OG1RF_12070	hypothetical,protein	yes	-1.7374	0.29991
OG1RF_12075	integral,membrane,protein	yes	-1.7539	0.296499
OG1RF_12090	phosphosugar-binding,transcriptional,regulator	yes	1.26438	2.40224
OG1RF_12098	gfo,Idh,MocA,family,oxidoreductase	yes	1.34448	2.53939
OG1RF_12101	hypothetical,protein	yes	1.2535	2.38419
OG1RF_12106	metallo-beta-lactamase	yes	1.66781	3.17732
OG1RF_12107	hypothetical,protein	yes	-0.953845	0.516255
OG1RF_12134	MarR,family,transcriptional,regulator	yes	2.3437	5.07603
OG1RF_12151	hydrolase	yes	1.05852	2.08279
OG1RF_12152	hypothetical,protein	yes	-2.38263	0.19176
OG1RF_12156	hypothetical,protein	yes	1.5683	2.96555
OG1RF_12164	ErfK,YbiS,YcfS,YnhG,family,protein	yes	2.13519	4.39295
OG1RF_12189	MarR,family,transcriptional,regulator	yes	-0.991932	0.502804
OG1RF_12193	group,1,glycosyl,transferase	yes	1.12327	2.1784
OG1RF_12203	ABC,superfamily,ATP,binding,cassette,transporter,,substrate-binding,protein	yes	-0.943742	0.519883
OG1RF_12209	hypothetical,protein	yes	1.15576	2.22802
OG1RF_12211	DNA-binding,response,regulator	yes	2.97804	7.87915
OG1RF_12213	hypothetical,protein	yes	3.03192	8.17897
OG1RF_12233	CoA-binding,protein	yes	-0.872874	0.546058
OG1RF_12235	S1,family,extracellular,protease	yes	-1.30052	0.40598
OG1RF_12236	hypothetical,protein	yes	2.63342	6.20495
OG1RF_12238	NCS2,family,xanthine,uracil,permease,family,protein	yes	-1.01486	0.494876
OG1RF_12241	LysR,family,transcriptional,regulator	yes	1.4511	2.73416
OG1RF_12253	extracellular,protein	yes	-2.23735	0.212076
OG1RF_12263	sigma-54,dependent,DNA-binding,response,regulator	yes	1.12925	2.18745
OG1RF_12269	integrating,conjugative,element,protein	yes	1.3161	2.48992
OG1RF_12281	N-acetyltransferase	yes	1.11879	2.17165
OG1RF_12282	MarR,family,transcriptional,regulator	yes	1.57856	2.98672
OG1RF_12283	putative,lipoprotein	yes	1.28782	2.44159
OG1RF_12284	sulfate,transporter,STAS,domain,protein	yes	-1.06026	0.479546
OG1RF_12298	hypothetical,protein	yes	2.68059	6.41118
OG1RF_12302	DAACS,family,dicarboxylate,amino,acid:cation,symporter	yes	2.48319	5.59132
OG1RF_12303	family,8,polysaccharide,lyase	yes	2.75317	6.74197
OG1RF_12318	hypothetical,protein	yes	1.55461	2.93754
OG1RF_12319	hypothetical,protein	yes	1.52155	2.87099
OG1RF_12320	RpiR,family,phosphosugar-binding,transcriptional,regulator	yes	1.39958	2.63825
OG1RF_12323	hypothetical,protein	yes	2.39658	5.26553
OG1RF_12326	hypothetical,protein	yes	1.93878	3.83381
OG1RF_12328	hypothetical,protein	yes	4.08464	16.9668
OG1RF_12356	hypothetical,protein	yes	-1.65383	0.317795
OG1RF_12366	peptide,ABC,superfamily,ATP,binding,cassette,transporter,,binding,protein	yes	-1.7136	0.304898
OG1RF_12367	ABC,superfamily,ATP,binding,cassette,transporter,,ABC,protein	yes	-1.1592	0.447761
OG1RF_12368	oligopeptide,ABC,superfamily,ATP,binding,cassette,transporter,,membrane,protein	yes	-1.23906	0.423649
OG1RF_12377	sensor,histidine,kinase	yes	1.81833	3.52673
OG1RF_12406	RpiR,family,phosphosugar-binding,transcriptional,regulator	yes	1.34597	2.54201
OG1RF_12407	hypothetical,protein	yes	2.13098	4.38015
OG1RF_12408	hypothetical,protein	yes	3.44469	10.8882
OG1RF_12411	hypothetical,protein	yes	1.32319	2.50219
OG1RF_12412	hypothetical,protein	yes	2.43531	5.40881
OG1RF_12413	hypothetical,protein	yes	1.90372	3.74177
OG1RF_12414	hypothetical,protein	yes	1.39846	2.6362
OG1RF_12416	hypothetical,protein	yes	1.80617	3.49713
OG1RF_12427	hypothetical,protein	yes	2.03042	4.08524
OG1RF_12428	hypothetical,protein	yes	2.04442	4.12507
OG1RF_12437	Ser,Thr,protein,phosphatase	yes	-1.12324	0.459062
OG1RF_12441	hypothetical,protein	yes	-1.76297	0.294641
OG1RF_12451	cell,wall,surface,anchor,family,protein	yes	1.19983	2.29713
OG1RF_12464	ABC,superfamily,ATP,binding,cassette,transporter,,binding,protein	yes	-1.09315	0.468737
OG1RF_12465	metal,ion,ABC,superfamily,ATP,binding,cassette,transporter,,membrane,protein	yes	-0.972807	0.509514
OG1RF_12476	PTS,family,fructose,mannitol,fru,porter,component,IIA	yes	-2.73314	0.150398
OG1RF_12477	PTS,family,ascorbate,porter,,IIB,component	yes	-3.22357	0.107055
OG1RF_12478	PTS,family,fructose,mannitol,fru,porter,component,IIC	yes	-3.25679	0.104619
OG1RF_12479	PTS,family,porter,component,II	yes	-2.91774	0.132334
OG1RF_12481	choline,binding,protein	yes	-1.04208	0.485627
OG1RF_12496	hypothetical,protein	yes	4.27454	19.3537
OG1RF_12500	cell-envelope,associated,acid,phosphatase	yes	2.72532	6.61307
OG1RF_12502	hypothetical,protein	yes	1.00602	2.00836
OG1RF_12508	thiamine,biosynthesis,lipoprotein	yes	1.0021	2.00291
OG1RF_12509	pheromone,cAD1,lipoprotein	yes	1.14381	2.20964
OG1RF_12511	secreted,protein	yes	2.04129	4.11613
OG1RF_12520	hypothetical,protein	yes	2.37205	5.17676
OG1RF_12521	cro,CI,family,zinc-binding,transcriptional,regulator	yes	2.57088	5.94172
OG1RF_12522	hypothetical,protein	yes	2.49259	5.62787
OG1RF_12529	brp,Blh,family,beta-carotene,15,15'-monooxygenase	yes	1.42689	2.68866
OG1RF_12533	PTS,family,oligomeric,beta-glucoside,porter,component,IIC	yes	1.2103	2.31386
OG1RF_12534	RpiR,family,transcriptional,regulator	yes	1.89078	3.70836
OG1RF_12546	hypothetical,protein	yes	3.23808	9.43538
OG1RF_12550	PTS,family,glucitol,glu,porter,component,IIA	yes	1.6212	3.07631
OG1RF_12555	SDR,family,dehydrogenase	yes	1.92311	3.7924
OG1RF_12558	cell,wall,surface,anchor,family,protein	yes	1.50044	2.82929
OG1RF_12570	sodium,ion-translocating,decarboxylase	yes	-3.63087	0.0807234
OG1RF_12571	hypothetical,protein	yes	-3.27311	0.103442
OG1RF_12575	RNA-binding,protein	yes	-0.917132	0.529561
aad	aldehyde-alcohol,dehydrogenase	yes	-1.83483	0.280325
aceF	pyruvate,dehydrogenase,complex,E2,,dihydrolipoamide,acetyltransferase	yes	-1.54972	0.341576
ackA	acetate,kinase	yes	-0.897453	0.536834
ade	adenine,deaminase	yes	-2.672	0.156909
adhA	alcohol,dehydrogenase	yes	-2.58188	0.167023
adk	adenylate,kinase	yes	-1.04602	0.484302
agxt	aminotransferase	yes	0.973029	1.96296
amiD	N-acetylmuramoyl-L-alanine,amidase	yes	1.62133	3.07659
amiD2	N-acetylmuramoyl-L-alanine,amidase	yes	-2.7992	0.143667
amiD5	N-acetylmuramoyl-L-alanine,amidase	yes	1.84564	3.59412
aqpZ	MIP,family,major,intrinsic,protein,water,channel,AqpZ	yes	-2.28135	0.205705
arcA	arginine,deiminase	yes	-5.34487	0.0246056
arcB	ornithine,carbamoyltransferase	yes	-4.86597	0.0342923
arcC	carbamate,kinase	yes	-3.50293	0.088209
argR	arginine,repressor	yes	-1.08638	0.470942
argR2	arginine,repressor	yes	-1.4059	0.377383
aroA	3-phosphoshikimate,1-carboxyvinyltransferase	yes	-3.26688	0.103889
aroB	3-dehydroquinate,synthase	yes	-2.56944	0.16847
aroC	chorismate,synthase	yes	-2.73401	0.150308
aroE	shikimate,dehydrogenase	yes	-2.62467	0.162142
aroF	phospho-2-dehydro-3-deoxyheptonate,aldolase	yes	-2.20619	0.216706
aroK	shikimate,kinase	yes	-3.48206	0.0894943
asd	aspartate-semialdehyde,dehydrogenase	yes	-1.21227	0.431589
asp	alkaline,shock,protein	yes	-1.02628	0.490974
aspB	aspartate,aminotransferase	yes	-2.09105	0.23471
aspC2	aminotransferase	yes	-1.22315	0.428346
aspS	aspartate--tRNA,ligase	yes	-2.00239	0.249586
atpA	ATP,synthase,F1,subcomplex,subunit,alpha	yes	-1.4422	0.368006
atpA2	ATP,synthase,F1,subcomplex,subunit,alpha	yes	-1.35909	0.389828
atpB2	ATP,synthase,F0,subunit,A	yes	-1.06702	0.477304
atpC2	ATP,synthase,F1,sector,epsilon,subunit	yes	-1.70738	0.306216
atpD2	ATP,synthase,F1,sector,beta,subunit	yes	-1.48604	0.356991
atpE2	ATP,synthase,F0,subunit,C	yes	-1.23302	0.425426
atpF3	ATP,synthase,F0,subunit,B	yes	-1.274	0.413512
atpG	ATP,synthase,F1,sector,gamma,subunit	yes	-1.42731	0.371824
atpH	ATP,synthase,F1,sector,delta,subunit	yes	-1.27373	0.413589
atpI	proton,H+,or,sodium,Na+,translocating,V-type,ATPase,V-ATPase,,subunit,I	yes	-1.17273	0.443581
atpK	proton,H+,or,sodium,Na+,translocating,V-type,ATPase,V-ATPase,,subunit,K	yes	-0.890415	0.539459
azlC	LIV-E,family,branched,chain,amino,acid,exporter,AzlC	yes	1.4887	2.80636
bbvIM	DNA,cytosine-5--methyltransferase	yes	1.37495	2.59359
bgaL2	beta-galactosidase	yes	1.86507	3.64286
bglA	6-phospho-beta-glucosidase	yes	2.04451	4.12533
bglA2	6-phospho-beta-glucosidase	yes	-2.47372	0.180026
bltD	diamine,N-acetyltransferase	yes	2.22131	4.66317
brnQ	LIVCS,family,branched,chain,amino,acid:cation,symporter	yes	1.656	3.15142
budA	alpha-acetolactate,decarboxylase	yes	-1.25492	0.419017
cah	carbonate,dehydratase	yes	1.27635	2.42225
carB	carbamoyl-phosphate,synthase,large,subunit	yes	1.1921	2.28485
cbh	putative,penicillin,amidase	yes	-1.32856	0.398165
cdr	coA-disulfide,reductase	yes	1.55295	2.93416
cdsA	phosphatidate,cytidylyltransferase	yes	-1.21529	0.430686
celA	6-phospho-beta-glucosidase	yes	2.43147	5.39443
celA2	PTS,system,transporter,subunit,I	yes	-1.57102	0.33657
celA3	PTS,system,transporter,subunit,I	yes	-1.58023	0.334429
celB	PTS,family,lactose-N,N'-diacetylchitobiose-beta-glucoside,lac,porter,component,IIBC	yes	1.49873	2.82594
cggR	central,glycolytic,genes,regulator	yes	-1.11514	0.461646
cgtA	obg,family,GTPase,CgtA	yes	-1.31956	0.400657
citC	citrate,pro-3S-lyase,ligase	yes	-2.02878	0.245062
citE	citrate,Pro-3S-lyase	yes	-2.17315	0.221726
citF	citrate,pro-3S-lyase	yes	-2.23496	0.212427
citX	2-5''-triphosphoribosyl-3'-dephosphocoenzyme-A,synthase	yes	-2.12974	0.228499
citXG	triphosphoribosyl-dephospho-CoA,synthase	yes	-1.06487	0.478016
clcB	L-alanine-DL-glutamate,epimerase	yes	1.24419	2.36886
clpB	chaperone,protein,ClpB	yes	5.20162	36.7996
clpC	ATPase,chaperone,ClpC	yes	2.08151	4.2325
clpE	ATP-dependent,Clp,protease	yes	4.45202	21.8873
clpP	ATP-dependent,Clp,protease,proteolytic,subunit	yes	2.2279	4.68452
cls	cardiolipin,synthetase	yes	-1.1005	0.466355
cnaB	cna,protein,B-type,domain,protein	yes	1.15451	2.22609
codY	GTP-sensing,transcriptional,pleiotropic,repressor,CodY	yes	-4.66521	0.0394123
comFA	competence,protein,ComFA	yes	1.69821	3.24498
comFC	competence,protein,ComFC	yes	1.84018	3.58055
cryZ	putative,NADPH:quinone,reductase	yes	1.90529	3.74584
cscK	fructokinase	yes	-1.61085	0.327405
cspA	cold,shock,protein,CspA	yes	-2.26689	0.207777
cspA3	cold,shock,protein,CspA	yes	-2.32578	0.199467
cspB	cold,shock,protein,B	yes	-2.54675	0.17114
ctsR	CtsR,family,transcriptional,regulator	yes	2.31765	4.9852
cydA	cytochrome,D,ubiquinol,oxidase,subunit,I	yes	-1.71843	0.303879
cydB	cytochrome,D,ubiquinol,oxidase,subunit,II	yes	-1.82768	0.281717
dapA	dihydrodipicolinate,synthase	yes	-1.53439	0.345225
dapD	2,3,4,5-tetrahydropyridine-2,6-carboxylate,N-succinyltransferase	yes	-1.06079	0.479369
deoD	purine-nucleoside,phosphorylase	yes	-0.882876	0.542285
dhaK	dihydroxyacetone,kinase	yes	-0.977474	0.507868
dinB	DNA-directed,DNA,polymerase,IV	yes	2.67013	6.36487
dinB2	Y,family,DNA-directed,DNA,polymerase	yes	2.49705	5.6453
dltA	D-alanine--D-alanine,ligase	yes	1.05348	2.07553
dnaJ	chaperone,DnaJ	yes	3.62947	12.376
dnaK	chaperone,DnaK	yes	4.7184	26.3257
dnaQ	DNA-directed,DNA,polymerase,III,subunit,epsilon	yes	1.27175	2.41454
dtpT	POT,family,proton,H+-dependent,oligopeptide,transporter	yes	-2.28851	0.204687
eno	enolase	yes	-2.16012	0.223738
esxA	virulence,factor,EsxA	yes	-1.36491	0.388259
exp5	PTS,family,porter,component,IIABC	yes	-1.09253	0.468938
fabG	3-oxoacyl-ACP,reductase	yes	-1.24981	0.420504
fbaB	fructose-bisphosphate,aldolase	yes	-2.08332	0.235971
fbp	fructose-1,6-bisphosphatase	yes	1.98145	3.9489
fdoG	NAD-dependent,formate,dehydrogenase,subunit,alpha	yes	-1.03923	0.486587
fibA	beta-lactam,resistance,factor	yes	1.2021	2.30074
folB	dihydroneopterin,aldolase	yes	1.22869	2.34354
fsrB	FsrB,protein	yes	-3.31196	0.100693
fsrC	sensor,histidine,kinase,FsrC	yes	-2.88459	0.13541
ftsW	FtsW,RodA,SpoVE,family,cell,division,protein	yes	-1.26202	0.41696
galT	UDP-glucose--hexose-1-phosphate,uridylyltransferase	yes	-0.933683	0.52352
gap	glyceraldehyde-3-phosphate,dehydrogenase	yes	-1.47271	0.360305
gap2	glyceraldehyde-3-phosphate,dehydrogenase,phosphorylating	yes	-1.98762	0.252155
gcdB	glutaconyl-CoA,decarboxylase	yes	-2.28627	0.205005
gelE	gelatinase	yes	-4.93846	0.0326118
gidA	tRNA,uridine,5-carboxymethylaminomethyl,modification,protein,GidA	yes	2.13308	4.38653
gldA	glycerol,dehydrogenase	yes	-1.18902	0.438601
glmS	D-fructose-6-phosphate,amidotransferase	yes	2.36166	5.13961
glmU	UDP-N-acetylglucosamine,diphosphorylase	yes	1.55058	2.92935
glnA	glutamate--ammonia,ligase	yes	1.55005	2.92827
glnR	regulatory,protein,GlnR	yes	2.0032	4.00888
glpK	glycerol,kinase	yes	-1.27236	0.413982
glpO	glycerol-3-phosphate,oxidase	yes	-1.23629	0.424463
gor	glutathione-disulfide,reductase	yes	1.50422	2.83671
gpmA	phosphoglycerate,mutase	yes	-1.59977	0.32993
greA	transcription,elongation,factor,GreA	yes	1.0063	2.00875
groEL	chaperonin,GroEL	yes	4.54431	23.3332
groES	chaperone,GroES	yes	5.31842	39.9029
grpE	co-chaperone,GrpE	yes	4.99591	31.9094
gst	glutathione,S-transferase	yes	4.1284	17.4893
guaC	GMP,reductase	yes	-1.32332	0.399614
guaD	guanine,deaminase	yes	-1.74379	0.298584
gyrA2	DNA,topoisomerase,subunit,A	yes	-1.02548	0.491247
hipO	M20D,subfamily,peptidase	yes	-1.62018	0.325295
hipO2	aminoacylase	yes	-0.953833	0.516259
hisS	histidine--tRNA,ligase	yes	-1.36522	0.388175
hlyA	hemolysin,A	yes	-1.19755	0.436015
hlyIII	hemolysin,III	yes	-0.881316	0.542872
hrcA	heat-inducible,transcription,repressor,HrcA	yes	4.81265	28.103
hslO	chaperonin,HslO	yes	1.25718	2.39028
hslU	ATP-dependent,hsl,protease,ATP-binding,subunit,HslU	yes	2.75053	6.72964
hslV	ATP-dependent,protease,HslVU	yes	2.71838	6.58133
htrA	serine,protease,HtrA	yes	3.78919	13.8248
hup	DNA-binding,protein,HU	yes	-1.38906	0.381813
hupB	DNA-binding,protein	yes	1.37771	2.59856
ileS	isoleucine--tRNA,ligase	yes	-1.14907	0.450916
infA	translation,initiation,factor,IF-1	yes	-1.00487	0.498315
iolC	5-dehydro-2-deoxygluconokinase	yes	1.97762	3.93843
iolD	3D-3,5,4-trihydroxycyclohexane-1,2-dione,hydrolase	yes	1.5657	2.96021
iscS	cysteine,desulfurase	yes	1.95611	3.88014
ispA	geranyltranstransferase	yes	-1.12553	0.458334
ispE	4-diphosphocytidyl-2-C-methyl-D-erythritol,kinase	yes	1.1933	2.28675
ktrA	Trk,family,potassium,K+,transporter,,NAD+,binding,protein	yes	1.76874	3.40756
lacF	PTS,family,lactose,cellobiose,porter,component,IIA	yes	-2.21631	0.215191
lacR2	lactose,PTS,family,porter,repressor,LacR	yes	1.22061	2.33045
ldh2	L-lactate,dehydrogenase	yes	1.02622	2.03668
lepB	signal,peptidase,I,LepB	yes	1.66162	3.16372
levR	transcriptional,regulatory,protein,LevR	yes	1.31884	2.49465
liaS	sensor,histidine,kinase	yes	3.13012	8.75508
licH	6-phospho-beta-glucosidase	yes	4.44107	21.7218
lpd	dihydrolipoyl,dehydrogenase	yes	-1.62336	0.324579
lplA2	lipoate-protein,ligase	yes	1.70154	3.25248
lspA	signal,peptidase,II	yes	-1.29369	0.407906
lysA	diaminopimelate,decarboxylase	yes	-1.81046	0.2851
malL	oligo-1,6-glucosidase	yes	-1.25914	0.417793
malL2	oligo-1,6-glucosidase	yes	1.49774	2.824
manX	PTS,family,mannose,fructose,sorbose,porter,component,IIB	yes	-2.77467	0.146131
manX2	PTS,system,mannose,transporter,subunit,IIAB	yes	-3.0179	0.123459
manY	PTS,family,mannose,fructose,sorbose,porter,component,IIC	yes	-2.55556	0.170098
map2	M24,family,methionyl,aminopeptidase	yes	-1.22555	0.427634
mdh2	malate,dehydrogenase,oxaloacetate-decarboxylating,NADP+	yes	-1.81852	0.283512
mdlB2	multidrug,ABC,superfamily,ATP,binding,cassette,transporter,,ABC,protein	yes	-1.07315	0.47528
metK	methionine,adenosyltransferase	yes	-1.71729	0.304119
mgtA	magnesium-importing,ATPase	yes	-1.56333	0.338369
mraY2	phospho-N-acetylmuramoyl-pentapeptide-transferase	yes	-1.00986	0.496594
mraZ	cell,division,protein,MraZ	yes	-0.88322	0.542156
mscL	large,conductance,mechanosensitive,channel,protein	yes	-1.95506	0.25791
msrA	ABC,superfamily,ATP,binding,cassette,transporter,,ABC,protein	yes	2.96791	7.82402
mtaD	putative,S-adenosylhomocysteine,deaminase	yes	-2.93404	0.130848
mtlA2	PTS,family,mannitol,porter,,EIICB,component	yes	1.90949	3.75676
mtnN	MTA,SAH,nucleosidase	yes	-1.10894	0.463635
mvk	mevalonate,kinase	yes	1.76549	3.39989
nagA2	N-acetylglucosamine-6-phosphate,deacetylase	yes	1.38451	2.61083
ndh2	NADH,dehydrogenase	yes	-1.82006	0.283209
ndk	nucleoside,diphosphate,kinase	yes	-1.96093	0.256863
npr	NADH,peroxidase	yes	1.08048	2.11474
nrdD	anaerobic,ribonucleoside-triphosphate,reductase,large,subunit	yes	-1.68725	0.310518
nrdE	ribonucleotide-diphosphate,reductase,subunit,alpha	yes	-1.29422	0.407757
nrdG	pyruvate,formate-lyase,activating,enzyme	yes	-1.62014	0.325304
nrdH	glutaredoxin	yes	-1.31354	0.402332
ntcA	global,nitrogen,regulator,NtcA	yes	-3.10711	0.116056
oadA	oxaloacetate,decarboxylase	yes	-1.87233	0.273132
oppA2	oligopeptide,ABC,superfamily,ATP,binding,cassette,transporter,,binding,protein	yes	2.50706	5.6846
oppB	oligopeptide,ABC,superfamily,ATP,binding,cassette,transporter,,membrane,protein	yes	-1.65281	0.31802
oppC	oligopeptide,ABC,superfamily,ATP,binding,cassette,transporter,,membrane,protein	yes	-1.69705	0.308416
oppD	ABC,superfamily,ATP,binding,cassette,transporter,,ABC,protein	yes	-1.51602	0.349649
oppF	ABC,superfamily,ATP,binding,cassette,transporter,,ABC,protein	yes	-1.545	0.342696
opuAA2	glycine,betaine,L-proline,ABC,superfamily,ATP,binding,cassette,transporter,,ABC,protein	yes	1.14782	2.21579
parE	DNA,topoisomerase,ATP-hydrolyzing,ParE	yes	-0.901854	0.535199
pbp2A	penicillin-binding,protein,2A	yes	3.43829	10.84
pbuX	xanthine,permease	yes	-1.11157	0.46279
pcp	pyroglutamyl-peptidase,I	yes	-0.989855	0.503528
pdhA	pyruvate,dehydrogenase,complex,E1,component,alpha,subunit	yes	-1.31363	0.402307
pdhB	pyruvate,dehydrogenase,complex,E1,component,beta,subunit	yes	-1.41185	0.375829
pepQ2	xaa-Pro,dipeptidase	yes	-1.8138	0.284441
pfkA	6-phosphofructokinase	yes	-1.27237	0.413979
pflA	pyruvate,formate-lyase,activating,enzyme	yes	-1.27484	0.413271
pflB	formate,acetyltransferase	yes	-1.59156	0.331812
pgi	glucose-6-phosphate,isomerase	yes	-1.20687	0.433207
pgk	phosphoglycerate,kinase	yes	-2.19325	0.218658
pgsA	CDP-diacylglycerol--glycerol-3-phosphate,3-phosphatidyltransferase	yes	-1.02519	0.491346
pheA	prephenate,dehydratase	yes	-3.49985	0.0883975
pheS	phenylalanyl-tRNA,synthetase,subunit,alpha	yes	-0.864103	0.549388
pheT	phenylalanyl-tRNA,synthetase,subunit,beta	yes	-1.58371	0.333623
phzF2	phenazine,biosynthesis,protein,PhzF,family,protein	yes	-1.57567	0.335487
pip	phage,infection,protein	yes	1.26612	2.40514
pnp	polyribonucleotide,nucleotidyltransferase	yes	-0.974971	0.50875
ppx2	exopolyphosphatase	yes	-1.19552	0.436629
prsA	peptidyl-prolyl,cis-trans,isomerase	yes	1.48204	2.79343
pstA	phosphate,ABC,superfamily,ATP,binding,cassette,transporter,,membrane,protein	yes	-1.5573	0.339786
pstB	ABC,superfamily,ATP,binding,cassette,transporter,,ABC,protein	yes	-0.967873	0.511259
pstB2	ABC,superfamily,ATP,binding,cassette,transporter,,ABC,protein	yes	-1.06894	0.476669
pstC	phosphate,ABC,superfamily,ATP,binding,cassette,transporter,,membrane,protein	yes	-1.63618	0.321707
pstS	phosphate,ABC,transporter,ATP-binding,protein	yes	-1.31508	0.401903
pta	phosphate,acetyltransferase	yes	-1.39913	0.379158
ptsG	PTS,family,glucose,porter,,IICBA,component	yes	1.34782	2.54527
ptsI	PTS,system,transporter,subunit,I	yes	-1.16131	0.447106
purE	phosphoribosylaminoimidazole,carboxylase,catalytic,subunit,PurE	yes	1.66413	3.16922
purK	phosphoribosylaminoimidazole,carboxylase,ATPase,subunit,PurK	yes	1.29645	2.45624
pycA	pyruvate,carboxylase	yes	-1.06136	0.47918
pyk	pyruvate,kinase	yes	-1.41169	0.375871
pyrB	aspartate,carbamoyltransferase	yes	1.40346	2.64535
pyrF	orotidine-5'-phosphate,decarboxylase	yes	1.59464	3.02019
pyrG	CTP,synthase	yes	1.19454	2.28872
pyrK	dihydroorotate,dehydrogenase,electron,transfer,subunit	yes	1.48624	2.80158
pyrP	NCS,family,uracil:cation,symporter	yes	1.33621	2.52487
radC	DNA,repair,protein,RadC	yes	1.48625	2.8016
rbsD	ribose,ABC,superfamily,ATP,binding,cassette,transporter,,membrane,protein	yes	-1.63193	0.322656
rbsK	ribokinase	yes	-1.08135	0.472586
recG	DNA,helicase,RecG	yes	1.46597	2.76249
recX	recombination,regulator,RecX	yes	0.976307	1.96742
relA	GTP,diphosphokinase	yes	-12.3404	0.000192828
relA2	GTP,diphosphokinase	yes	-1.79769e+308	#VALUE!
rgpB	group,2,glycosyl,transferase	yes	2.27007	4.82347
rimI2	ribosomal-protein-alanine,acetyltransferase	yes	1.18046	2.26649
rluD	ribosomal,large,subunit,pseudouridine,synthase,D	yes	-1.10405	0.465209
rnc2	ribonuclease,III	yes	-1.04753	0.483796
rnhB	ribonuclease,H	yes	-0.86355	0.549599
rpiA	ribose-5-phosphate,isomerase	yes	-1.12244	0.459316
rplB	50S,ribosomal,protein,L2	yes	-1.19847	0.435737
rplC	50S,ribosomal,protein,L3	yes	-1.42106	0.373438
rplD	50S,ribosomal,protein,L4,L1,family,protein	yes	-1.38975	0.381631
rplE	50S,ribosomal,protein,L5	yes	-0.875093	0.545219
rplF	50S,ribosomal,protein,L6	yes	-0.962984	0.512995
rplJ	50S,ribosomal,protein,L10	yes	-1.13156	0.456422
rplL2	50S,ribosomal,protein,L7,L12	yes	-1.06557	0.477784
rplN	50S,ribosomal,protein,L14	yes	-0.90303	0.534762
rplO	50S,ribosomal,protein,L15	yes	-0.931842	0.524189
rplP	50S,ribosomal,protein,L16	yes	-0.956403	0.51534
rplS	50S,ribosomal,protein,L19	yes	-1.14618	0.45182
rplU	50S,ribosomal,protein,L21	yes	-1.55385	0.3406
rplV	50S,ribosomal,protein,L22	yes	-0.898664	0.536383
rplW	50S,ribosomal,protein,L23	yes	-1.36005	0.389569
rplX	50S,ribosomal,protein,L24	yes	-0.883111	0.542197
rpmA	50S,ribosomal,protein,L27	yes	-1.25228	0.419784
rpmD	50S,ribosomal,protein,L30	yes	-1.09831	0.467063
rpmE	50S,ribosomal,protein,L31	yes	-0.986866	0.504573
rpmF	50S,ribosomal,protein,L32	yes	-1.12044	0.459954
rpmJ	50S,ribosomal,protein,L36	yes	-0.989384	0.503693
rpoZ	DNA-directed,RNA,polymerase,subunit,omega	yes	-0.988137	0.504128
rpsE	30S,ribosomal,protein,S5	yes	-0.963338	0.512869
rpsF	30S,ribosomal,protein,S6	yes	-1.27484	0.413271
rpsG	30S,ribosomal,protein,S7	yes	-0.955487	0.515667
rpsJ	30S,ribosomal,protein,S10	yes	-1.58311	0.333762
rpsK	30S,ribosomal,protein,S11	yes	-0.886777	0.540821
rpsM	30S,ribosomal,protein,S13	yes	-0.931118	0.524452
rpsN	30S,ribosomal,protein,S14	yes	-0.927273	0.525851
rpsO	30S,ribosomal,protein,S15	yes	-1.23478	0.424907
rpsP	30S,ribosomal,protein,S16	yes	-1.31538	0.40182
rpsR	30S,ribosomal,protein,S18	yes	-1.19208	0.437671
rpsS	30S,ribosomal,protein,S19	yes	-1.37417	0.385775
rpsT	30S,ribosomal,protein,S20	yes	-1.01786	0.493848
rpsU	30S,ribosomal,protein,S21	yes	-1.09637	0.467692
ruvA	crossover,junction,ATP-dependent,DNA,helicase,RuvA	yes	0.975899	1.96687
sacT	SacPA,operon,antiterminator	yes	1.81321	3.51423
secG	preprotein,translocase,subunit,SecG	yes	-1.30278	0.405344
sfsA	sugar,fermentation,stimulation,protein	yes	-0.942171	0.520449
sprE	SprE,protein	yes	-5.206	0.0270918
spxA	regulatory,protein,Spx	yes	-1.42762	0.371744
srlE	PTS,family,glucitol,sorbitol,porter,,IIB,component	yes	1.47157	2.77324
srlM	putative,transcriptional,activator,SrlM	yes	1.69709	3.24246
srmB	ATP-dependent,RNA,helicase,DeaD	yes	-0.870853	0.546823
srtA	sortase,SrtA	yes	1.50492	2.83809
ssb	single-stranded,DNA-binding,protein	yes	-1.14586	0.45192
sugE1	quaternary,ammonium,compound-resistance,protein,SugE	yes	2.64045	6.23526
sugE2	quaternary,ammonium,compound-resistance,protein,SugE	yes	1.67817	3.20022
tagD	glycerol-3-phosphate,cytidylyltransferase	yes	1.25508	2.3868
tal	transaldolase	yes	1.23842	2.3594
tenA	thiaminase	yes	-1.4422	0.368006
thiD	phosphomethylpyrimidine,kinase	yes	-1.89815	0.268287
thrC	threonine,synthase	yes	-0.936516	0.522493
thrS	threonine--tRNA,ligase	yes	-1.64784	0.319118
tig3	peptidyl-prolyl,isomerase	yes	-1.08402	0.471713
tkt	transketolase	yes	-1.47829	0.358914
tpiA	triose-phosphate,isomerase	yes	-2.02578	0.245572
traC	oligopeptide,ABC,superfamily,ATP,binding,cassette,transporter,,binding,protein	yes	-1.06864	0.476768
treB	PTS,family,trehalose,porter,,IIBC,component	yes	-1.12152	0.459609
trmD	tRNA,guanine-N1--methyltransferase	yes	-1.08666	0.47085
trmE	tRNA,modification,GTPase,TrmE	yes	2.58301	5.99189
trmU	tRNA,5-methyl,aminomethyl-2-thiouridylate-methyltransferase	yes	-1.39474	0.380313
trpS	tryptophan--tRNA,ligase	yes	-1.13108	0.456574
trxA	thioredoxin	yes	-1.19573	0.436565
trxB	thioredoxin-disulfide,reductase	yes	-1.65881	0.3167
trxB2	thioredoxin-disulfide,reductase	yes	1.42404	2.68336
tyrA	prephenate,dehydrogenase	yes	-2.87194	0.136603
tyrS	tyrosine--tRNA,ligase	yes	-3.0099	0.124145
ubiA	1,4-dihydroxy-2-naphthoate,octaprenyltransferase	yes	-1.31354	0.402332
upp	uracil,phosphoribosyltransferase	yes	2.28963	4.88931
upp2	uracil,phosphoribosyltransferase	yes	-1.42397	0.372685
vanR	response,regulator	yes	1.67296	3.18868
wzb	protein-tyrosine-phosphatase	yes	1.88197	3.68578
xerC	tyrosine,recombinase,XerC	yes	2.24773	4.74935
yebC	glucose-1-phosphate,adenylyltransferase	yes	-1.57792	0.334964
yfiA	ribosomal,subunit,interface,protein	yes	-1.34828	0.39276
ygjU	DAACS,family,dicarboxylate,amino,acid:sodium,Na+,or,proton,H+,symporter	yes	-1.10938	0.463493
yihY	YihY,family,protein	yes	-1.46281	0.362786
yitW	N-6,adenine-specific,DNA,methylase,YitW	yes	-1.45318	0.365216
ymdA	2',3'-cyclic-nucleotide,2'-phosphodiesterase	yes	-0.950546	0.517437
yxdK	putative,histidine,kinase	yes	2.62724	6.17843
