# Supplementary material for: (p)ppGpp and CodY Promote Enterococcus faecalis Virulence in a Murine Model of Catheter-Associated Urinary Tract Infection
Source: mSphere. 2019 Jul 24;4(4):e00392-19. doi: 10.1128/mSphere.00392-19 (PMC6656871; doi:10.1128/mSphere.00392-19)
Supplement: TABLE S3 [file mSphere.00392-19-st003.xlsx]

## Sheet: Sheet1
	Table S3			ΔrelΔrelQ vs OG1RF			ΔrelΔrelQΔcodY vs OG1RF
	Locus ID/ Gene symbol	Function/ Annotation	p < 0.05	log2-difference	linear fold-change	p < 0.05	log2-difference	linear fold-change			Downregulated (>2-fold)
	OG1RF_10107	family,20,glycosyl,hydrolase	yes	5.90907	60.0907	no	-0.29063	0.817545			Wild-type levels
	OG1RF_10108	endoribonuclease,L-PSP	yes	5.60594	48.703	no	-0.627745	0.647187			Upregulated (2 - 4.9-fold)
	OG1RF_10111	ornithine,cyclodeaminase,mu-crystallin,family,protein	yes	2.37083	5.17239	no	-0.506405	0.703974			Upregulated (5 - 9.9-fold)
	OG1RF_10130	lipase	yes	1.59504	3.02103	no	-0.141229	0.906746			Upregulated (> 10-fold)
	OG1RF_10131	hypothetical,protein	yes	1.7327	3.32349	no	-0.167287	0.890516
	OG1RF_10132	hypothetical,protein	yes	2.14591	4.42571	no	-0.0559411	0.961967
	OG1RF_10217	phosphoglycerate,mutase	yes	3.14755	8.86149	yes	1.25492	2.38654
	OG1RF_10251	chitin-binding,protein,carbohydrate-binding,protein	yes	4.29676	19.6541	no	1.11741	2.16957
	OG1RF_10265	ankyrin,repeat,family,protein	yes	1.50926	2.84664	no	-0.483014	0.715481
	OG1RF_10268	hypothetical,protein	yes	3.48098	11.1655	yes	2.67746	6.39729
	OG1RF_10269	hypothetical,protein	yes	3.59014	12.0431	yes	2.30744	4.95004
	OG1RF_10270	hypothetical,protein	yes	1.85935	3.62844	yes	0.99539	1.99362
	OG1RF_10271	hypothetical,protein	yes	4.76616	27.2118	no	-0.224743	0.855747
	OG1RF_10272	hypothetical,protein	yes	4.28248	19.4605	no	-0.515556	0.699523
	OG1RF_10273	major,facilitator,family,transporter	yes	4.06993	16.7947	no	-0.0537272	0.963444
	OG1RF_10275	sodium,dicarboxylate,symporter,family,protein	yes	3.5032	11.3388	no	-0.169971	0.888861
	OG1RF_10277	UIT9,family,protein	yes	2.42577	5.37316	no	0.127811	1.09263
	OG1RF_10279	WxL,domain,surface,protein	yes	2.50979	5.69537	no	0.501741	1.41592
	OG1RF_10291	HAD,phosphatase,superfamily,protein	yes	2.30304	4.93497	no	0.891765	1.85544
	OG1RF_10311	PfkB,family,carbohydrate,kinase	yes	1.92182	3.78901	no	0.22518	1.16892
	OG1RF_10315	TRAP-T,family,tripartite,ATP-independent,periplasmic,transporter,,binding,protein	yes	2.69227	6.4633	no	0.766023	1.70058
	OG1RF_10316	TRAP-T,family,tripartite,ATP-independent,periplasmic,transporter,,membrane,protein	yes	2.61408	6.12233	no	0.71768	1.64454
	OG1RF_10318	AraC,family,transcriptional,regulator	yes	4.51846	22.9188	no	1.99048	3.97369
	OG1RF_10324	family,2,AP,endonuclease	yes	1.4668	2.76408	no	0.415085	1.33338
	OG1RF_10325	immunity,protein,PlnM	yes	2.96009	7.78173	no	-0.955854	0.515536
	OG1RF_10340	PTS,family,mannose,fructose,sorbose,porter,component,IIC	yes	2.22999	4.69131	no	0.0998291	1.07165
	OG1RF_10341	PTS,system,mannose,fructose,sorbose,transporter,subunit,IID	yes	2.46763	5.53134	no	-0.0767911	0.948164
	OG1RF_10345	beta-lactamase	yes	2.0312	4.08745	no	-0.0511808	0.965146
	OG1RF_10346	PTS,system,transporter,subunit,IIA	yes	2.26397	4.80311	no	-0.253524	0.838845
	OG1RF_10395	C_GCAxxG_C_C,family,protein	yes	2.21299	4.63635	yes	-2.00886	0.248469
	OG1RF_10396	hypothetical,protein	yes	-1.11585	0.461419	no	-0.761916	0.589713
	OG1RF_10415	GNAT,family,acetyltransferase	yes	2.1942	4.57636	no	-0.528174	0.693432
	OG1RF_10432	PTS,family,fructose,porter,component,IIBC	yes	1.9872	3.96467	no	0.737967	1.66782
	OG1RF_10433	PTS,family,fructose,mannitol,fru,porter,component,IIA	yes	2.34238	5.07139	no	0.0602083	1.04262
	OG1RF_10468	LuxR,family,transcriptional,regulator	yes	1.30987	2.47919	no	0.632618	1.55038
	OG1RF_10478	hypothetical,protein	yes	2.86973	7.30928	no	-1.26384	0.416434
	OG1RF_10503	PEP,phosphonomutase,family,protein	yes	0.996381	1.99499	no	0.0703947	1.05
	OG1RF_10559	BglG,family,transcriptional,antiterminator	yes	1.15136	2.22123	no	0.0511049	1.03606
	OG1RF_10561	transcriptional,regulator	yes	1.506	2.84021	no	-0.56784	0.674626
	OG1RF_10569	L-seryl-tRNASec,selenium,transferase	yes	1.40949	2.65643	no	-0.264593	0.832434
	OG1RF_10570	4-hydroxy-2-oxoglutarate,aldolase	yes	1.38763	2.61649	no	-0.307227	0.808194
	OG1RF_10618	hypothetical,protein	yes	1.38555	2.61272	no	0.854197	1.80775
	OG1RF_10665	ABC,superfamily,ATP,binding,cassette,transporter,,ABC,protein	yes	1.7606	3.38839	yes	-1.33837	0.395467
	OG1RF_10746	PTS,family,lactose,cellobiose,porter,component,IIC	yes	3.03636	8.20418	no	-0.328235	0.79651
	OG1RF_10758	hypothetical,protein	yes	1.12005	2.17355	no	0.0111651	1.00777
	OG1RF_10766	amidase	yes	2.77433	6.84158	no	-0.20887	0.865215
	OG1RF_10767	aminoglycoside,phosphotransferase	yes	1.62135	3.07663	no	-0.19163	0.875616
	OG1RF_10768	lipoprotein	yes	2.86363	7.27844	no	0.53271	1.44664
	OG1RF_10855	GNAT,family,acetyltransferase	yes	2.38749	5.23246	no	-0.326063	0.79771
	OG1RF_10856	streptomycin,3''-adenylyltransferase	yes	2.47586	5.56299	no	0.0962565	1.069
	OG1RF_10857	GNAT,family,acetyltransferase	yes	2.40463	5.295	no	0.0340673	1.02389
	OG1RF_10867	integral,membrane,protein	yes	-1.01415	0.49512	no	-0.653192	0.635872
	OG1RF_10879	ABC,superfamily,ATP,binding,cassette,transporter,,ATP-binding,permease,protein	yes	1.13433	2.19517	no	-0.489066	0.712486
	OG1RF_10938	hypothetical,protein	yes	2.08423	4.24049	no	-1.54548	0.342582
	OG1RF_10979	CCS,family,citrate,carrier,protein	yes	4.96235	31.1757	no	-0.211245	0.863791
	OG1RF_11000	M,protein,trans-acting,positive,regulator	yes	-1.45196	0.365524	no	-0.347267	0.786072
	OG1RF_11001	hypothetical,protein	yes	-1.67833	0.312444	no	-0.576131	0.67076
	OG1RF_11003	ABC,superfamily,ATP,binding,cassette,transporter,,membrane,protein	yes	3.98673	15.8535	no	1.36168	2.56984
	OG1RF_11004	ABC,superfamily,ATP,binding,cassette,transporter,,membrane,protein	yes	3.50323	11.3391	no	1.19344	2.28697
	OG1RF_11005	ABC,superfamily,ATP,binding,cassette,transporter,,substrate-binding,protein	yes	3.70712	13.0603	no	0.730593	1.65932
	OG1RF_11008	endonuclease,exonuclease,phosphatase	yes	3.55384	11.7439	no	0.69357	1.61728
	OG1RF_11010	cellobiose-phosphorylase	yes	1.55841	2.94529	no	0.116165	1.08385
	OG1RF_11145	AraC,family,transcriptional,regulator	yes	1.2037	2.3033	no	-0.706323	0.61288
	OG1RF_11179	molybdenum,cofactor,biosynthesis,family,protein	yes	1.44767	2.72767	no	-0.788574	0.578916
	OG1RF_11183	MOSC,domain-containing,protein	yes	4.91111	30.0879	no	-0.337216	0.791567
	OG1RF_11185	molybdopterin-binding,domain,protein	yes	4.6788	25.6129	no	-0.692414	0.618818
	OG1RF_11188	ABC,superfamily,ATP,binding,cassette,transporter,,ABC,protein	yes	3.01633	8.09107	no	-0.261244	0.834368
	OG1RF_11236	PTS,system,transporter,subunit,IIC	yes	1.71672	3.28688	no	0.21144	1.15784
	OG1RF_11249	PTS,system,transporter,subunit,IIC	yes	1.62332	3.08083	yes	-1.89961	0.268016
	OG1RF_11309	AraC,family,transcriptional,regulator	yes	2.5168	5.72311	no	0.411385	1.32996
	OG1RF_11368	LysR,family,transcriptional,regulator	yes	3.47024	11.0827	no	0.436085	1.35293
	OG1RF_11369	regulatory,protein	yes	3.74749	13.431	no	0.0952722	1.06827
	OG1RF_11399	hypothetical,protein	yes	1.55458	2.93748	no	0.631567	1.54925
	OG1RF_11418	family,38,glycosyl,hydrolase	yes	1.77157	3.41425	no	0.734404	1.66371
	OG1RF_11500	hypothetical,protein	yes	-1.11207	0.46263	yes	0.911818	1.88141
	OG1RF_11510	PTS,system,mannose,fructose,sorbose,transporter,subunit,IIA	yes	2.25505	4.77351	no	-0.376349	0.770385
	OG1RF_11511	PTS,system,mannose,fructose,sorbose,transporter,subunit,IID	yes	1.91351	3.76725	no	-0.203028	0.868725
	OG1RF_11512	PTS,family,mannose,fructose,sorbose,porter,component,IIC	yes	2.3238	5.00649	no	0.390269	1.31064
	OG1RF_11531	glycosyl,hydrolase	yes	2.11488	4.33154	no	0.415374	1.33364
	OG1RF_11577	ROK,family,protein	yes	1.97194	3.92295	yes	-1.05731	0.480527
	OG1RF_11583	GNAT,family,acetyltransferase	yes	3.57068	11.8818	no	-0.141289	0.906709
	OG1RF_11584	C4-dicarboxylate,anaerobic,carrier	yes	3.20365	9.21287	no	-1.08006	0.473009
	OG1RF_11585	putative,ribosylpyrimidine,nucleosidase	yes	3.47313	11.1049	yes	-1.67718	0.312693
	OG1RF_11614	PTS,family,mannose,fructose,sorbose,porter,component,IIC	yes	2.07653	4.21791	no	0.658148	1.57806
	OG1RF_11617	sigma-54,dependent,DNA-binding,response,regulator	yes	1.85683	3.62211	no	-0.147985	0.90251
	OG1RF_11745	hypothetical,protein	yes	3.65878	12.63	no	-1.0605	0.479466
	OG1RF_11750	neutral,zinc,metallopeptidase	yes	-1.01655	0.494297	no	-0.509574	0.70243
	OG1RF_11761	ABC,superfamily,ATP,binding,cassette,transporter,,binding,protein	yes	1.23699	2.35706	no	-0.168937	0.889498
	OG1RF_11762	carbohydrate,ABC,superfamily,ATP,binding,cassette,transporter,,membrane,protein	yes	1.45776	2.74682	no	0.0885505	1.0633
	OG1RF_11763	ABC,superfamily,ATP,binding,cassette,transporter,,membrane,protein	yes	1.68878	3.22384	no	-0.202004	0.869342
	OG1RF_11769	hypothetical,protein	yes	2.82024	7.0628	no	-0.183062	0.880832
	OG1RF_11770	hypothetical,protein	yes	2.36805	5.16243	no	-0.355596	0.781547
	OG1RF_11771	brp,Blh,family,beta-carotene,15,15'-monooxygenase	yes	2.93029	7.62264	no	0.119737	1.08654
	OG1RF_11772	sugar,ABC,transporter,ATP-binding,protein	yes	3.59639	12.0954	no	0.164728	1.12095
	OG1RF_11773	ABC,superfamily,ATP,binding,cassette,transporter,,membrane,protein	yes	3.95953	15.5574	no	1.22262	2.3337
	OG1RF_11774	sugar,ABC,superfamily,ATP,binding,cassette,transporter,,sugar-binding,protein	yes	5.26806	38.534	no	0.82503	1.77157
	OG1RF_11775	glucuronyl,hydrolase	yes	4.45415	21.9196	no	0.472162	1.38719
	OG1RF_11776	hypothetical,protein	yes	4.05657	16.6398	no	0.398468	1.31811
	OG1RF_11777	putative,lipoprotein	yes	4.99279	31.8405	no	0.967147	1.95497
	OG1RF_11780	PTS,family,cellobiose,porter,component,IIB	yes	1.91998	3.78418	no	-0.26105	0.83448
	OG1RF_11781	sodium:solute,symporter,family,protein	yes	2.4137	5.32839	no	-0.491755	0.711159
	OG1RF_11822	ATP-binding,protein	yes	3.8395	14.3154	yes	1.84642	3.59607
	OG1RF_11823	methyltransferase	yes	4.13429	17.5608	yes	2.41654	5.33889
	OG1RF_11871	hypothetical,protein	yes	1.96941	3.91608	yes	-1.18874	0.438686
	OG1RF_11872	hypothetical,protein	yes	2.13854	4.40316	yes	-1.29387	0.407855
	OG1RF_11873	phosphate,transporter	yes	2.1571	4.46017	yes	-1.24519	0.421852
	OG1RF_11890	hypothetical,protein	yes	-1.07585	0.474391	no	-0.690481	0.619647
	OG1RF_11942	ferredoxin--NADP+,reductase,subunit,alpha	yes	4.54959	23.4187	no	0.329813	1.25685
	OG1RF_11943	flavodoxin	yes	4.37193	20.7053	no	-0.804414	0.572595
	OG1RF_11944	YqeB,family,selenium-dependent,molybdenum,hydroxylase,system,protein	yes	4.89412	29.7356	no	-0.293297	0.816035
	OG1RF_11946	hypothetical,protein	yes	4.9127	30.121	no	-0.595424	0.66185
	OG1RF_11949	putative,cysteine,desulfurase	yes	4.68315	25.6903	no	-1.48394	0.357511
	OG1RF_11951	selenium-dependent,molybdenum,hydroxylase,1	yes	3.43829	10.84	yes	-0.929417	0.52507
	OG1RF_11952	hypothetical,protein	yes	2.11961	4.34576	no	-0.164491	0.892243
	OG1RF_11954	xanthine,uracil,permease	yes	1.56526	2.95931	no	-0.318665	0.801811
	OG1RF_11955	endoribonuclease,inhibitor,of,translation	yes	3.96127	15.5762	no	0.48631	1.40086
	OG1RF_12017	hypothetical,protein	yes	1.34272	2.53629	no	0.552694	1.46682
	OG1RF_12019	gluconate:H+,symporter,family,transporter,GntP	yes	2.22484	4.67459	no	-0.237675	0.848111
	OG1RF_12078	AraC,family,transcriptional,regulator	yes	3.83853	14.3058	no	0.824487	1.77091
	OG1RF_12079	brp,Blh,family,beta-carotene,15,15'-monooxygenase	yes	0.973152	1.96312	no	-0.342199	0.788838
	OG1RF_12249	BglG,family,transcriptional,antiterminator	yes	1.95531	3.87799	no	0.803687	1.74556
	OG1RF_12257	4-hydroxy-2-oxoglutarate,aldolase	yes	1.36929	2.58343	no	-0.305509	0.809157
	OG1RF_12258	L-seryl-tRNASec,selenium,transferase	yes	1.40733	2.65246	no	-0.257654	0.836447
	OG1RF_12259	PTS,system,mannose,fructose,sorbose,transporter,subunit,IID	yes	1.79105	3.46067	no	0.817278	1.76208
	OG1RF_12260	PTS,family,mannose,fructose,sorbose,porter,component,IIC	yes	1.86177	3.63453	no	0.726513	1.65463
	OG1RF_12261	PTS,system,transporter,subunit,I	yes	2.2165	4.64765	no	0.775754	1.71208
	OG1RF_12262	PTS,system,fructose,IIA,component	yes	2.27342	4.83468	no	1.62708	3.08887
	OG1RF_12274	major,facilitator,family,transporter	yes	4.40957	21.2526	no	0.922926	1.89596
	OG1RF_12277	hypothetical,protein	yes	2.43484	5.40704	no	0.215386	1.16101
	OG1RF_12280	cytosine,purine,permease	yes	2.42267	5.36162	no	0.0890066	1.06364
	OG1RF_12288	hypothetical,protein	yes	2.86472	7.28394	no	0.994459	1.99233
	OG1RF_12289	hypothetical,protein	yes	2.68135	6.41456	no	0.761758	1.69556
	OG1RF_12292	hypothetical,protein	yes	1.7216	3.29802	no	0.667933	1.5888
	OG1RF_12356	hypothetical,protein	yes	1.65475	3.14869	yes	-1.65383	0.317795
	OG1RF_12404	D-isomer,specific,2-hydroxyacid,dehydrogenase	yes	3.4284	10.7659	no	-0.445528	0.734316
	OG1RF_12464	ABC,superfamily,ATP,binding,cassette,transporter,,binding,protein	yes	1.73378	3.32598	yes	-1.09315	0.468737
	OG1RF_12465	metal,ion,ABC,superfamily,ATP,binding,cassette,transporter,,membrane,protein	yes	1.51144	2.85094	yes	-0.972807	0.509514
	OG1RF_12466	ABC,superfamily,ATP,binding,cassette,transporter,,ABC,protein	yes	1.81115	3.50922	no	-0.561889	0.677415
	OG1RF_12523	hydantoinase,oxoprolinase	yes	1.14768	2.21557	no	0.255781	1.19398
	OG1RF_12524	hypothetical,protein	yes	1.24525	2.3706	no	0.492464	1.40685
	OG1RF_12568	hypothetical,protein	yes	4.18503	18.1894	no	-0.928394	0.525443
	OG1RF_12570	sodium,ion-translocating,decarboxylase	yes	3.96248	15.5893	yes	-3.63087	0.0807234
	OG1RF_12571	hypothetical,protein	yes	4.06365	16.7217	yes	-3.27311	0.103442
	OG1RF_12572	citrate,transporter	yes	5.69516	51.81	no	-0.15147	0.900333
	OG1RF_12573	GntR,family,transcriptional,regulator	yes	3.40853	10.6187	no	-0.751639	0.593928
	aadK	aminoglycoside,6-adenylyltransferase	yes	2.29279	4.90003	no	0.964446	1.95131
	aldA	aldehyde,dehydrogenase	yes	1.98703	3.9642	no	0.696609	1.62069
	algC	phosphomannomutase	yes	1.96246	3.89726	yes	-0.799646	0.57449
	allB	allantoinase	yes	2.25746	4.78149	no	-0.000129078	0.999911
	allD	ureidoglycolate,dehydrogenase	yes	3.87821	14.7047	no	0.405107	1.32419
	amaB	allantoate,amidohydrolase	yes	2.52959	5.77408	no	0.26925	1.20518
	amiD4	N-acetylmuramoyl-L-alanine,amidase	yes	1.3445	2.53942	no	-0.256895	0.836887
	ansB	N4-beta-N-acetylglucosaminyl-L-asparaginase	yes	1.41517	2.66691	no	-0.197272	0.872198
	arb	6-phospho-beta-glucosidase	yes	2.76476	6.79635	no	0.57431	1.48897
	arcC2	carbamate,kinase	yes	4.12002	17.388	no	-0.328755	0.796223
	arcC3	carbamate,kinase	yes	3.68456	12.8577	no	0.454269	1.37009
	atzC	N-isopropylammelide,isopropylaminohydrolase	yes	2.30612	4.94551	no	-0.320479	0.800804
	bglA	6-phospho-beta-glucosidase	yes	3.96688	15.6369	yes	2.04451	4.12533
	bglA2	6-phospho-beta-glucosidase	yes	1.24556	2.37111	yes	-2.47372	0.180026
	bglF	PTS,system,transporter,subunit,I	yes	1.92211	3.78977	no	-0.0927661	0.937723
	bglH	beta-glucosidase	yes	2.0984	4.28234	no	0.00102425	1.00071
	bglP	phosphotransferase,system,PTS,beta-glucoside-specific,enzyme,IIBCA,component	yes	2.89595	7.44334	no	0.583649	1.49863
	bglX	putative,beta-glucosidase	yes	2.92418	7.59042	no	0.137588	1.10006
	bkdA	3-methyl-2-oxobutanoate,dehydrogenase	yes	2.6943	6.4724	no	1.85621	3.62055
	bkdB	3-methyl-2-oxobutanoate,dehydrogenase	yes	2.93035	7.62295	no	1.09749	2.13982
	bkdC	branched-chain,alpha-keto,acid	yes	1.43488	2.7036	no	0.153554	1.11231
	cas1	CRISPR-associated,protein,cas1	yes	3.05667	8.3205	no	-0.607726	0.65623
	cas2	CRISPR-associated,protein,cas2	yes	3.03797	8.21335	no	-0.477467	0.718238
	ccpA	catabolite,control,protein,A	yes	1.63022	3.0956	no	-0.353965	0.782431
	celB2	PTS,family,oligomeric,beta-glucoside,porter,component,IIC	yes	1.34259	2.53606	no	-0.195075	0.873527
	chiC	chitinase,C1	yes	3.90488	14.9791	no	0.843194	1.79402
	citC	citrate,pro-3S-lyase,ligase	yes	4.08764	17.0021	yes	-2.02878	0.245062
	citD	citrate,lyase,acyl,carrier,protein	yes	4.22735	18.7309	no	-1.79382	0.288407
	citE	citrate,Pro-3S-lyase	yes	3.95941	15.5561	yes	-2.17315	0.221726
	citF	citrate,pro-3S-lyase	yes	3.90639	14.9948	yes	-2.23496	0.212427
	citX	2-5''-triphosphoribosyl-3'-dephosphocoenzyme-A,synthase	yes	3.74473	13.4053	yes	-2.12974	0.228499
	citXG	triphosphoribosyl-dephospho-CoA,synthase	yes	3.72058	13.1828	yes	-1.06487	0.478016
	csn	csn1,family,CRISPR-associated,protein	yes	3.30054	9.85284	no	-0.166471	0.89102
	csn2	csn2,family,CRISPR-associated,protein	yes	2.89506	7.43875	no	-0.685372	0.621845
	dctM	TRAP-T,family,tripartite,ATP-independent,periplasmic,transporter,,membrane,protein	yes	2.15492	4.45344	no	1.02452	2.03428
	dexB	glucan,1,6-alpha-glucosidase	yes	1.21006	2.31347	no	-0.914209	0.530635
	dhdh	putative,trans-1,2-dihydrobenzene-1,2-diol,dehydrogenase	yes	1.20643	2.30766	no	-0.577459	0.670143
	dnaG	DNA,primase	yes	-0.939456	0.521429	no	-0.46951	0.72221
	dpaL	diaminopropionate,ammonia-lyase	yes	4.08627	16.9859	no	-0.426225	0.744207
	ebgA	cryptic,beta-D-galactosidase,subunit,alpha	yes	1.72603	3.30816	no	-0.007753	0.99464
	eda	2-dehydro-3-deoxyphosphogluconate,aldolase	yes	4.39827	21.0868	no	0.597551	1.51315
	eda-1	2-dehydro-3-deoxyphosphogluconate,aldolase	yes	1.69774	3.24392	no	0.35327	1.27745
	endOF3	mannosyl-glycoprotein,endo-beta-N-acetylglucosaminidase	yes	5.90901	60.0882	no	0.574606	1.48927
	fbp	fructose-1,6-bisphosphatase	yes	3.40734	10.6099	yes	1.98145	3.9489
	fdoG	NAD-dependent,formate,dehydrogenase,subunit,alpha	yes	1.01805	2.02518	yes	-1.03923	0.486587
	fdrA	FdrA,protein	yes	2.31899	4.98983	no	0.811	1.75443
	fruK	1-phosphofructokinase	yes	2.00023	4.00064	no	0.479008	1.39378
	frwB	PTS,family,fructose,porter,,IIB,component	yes	3.52978	11.5497	no	1.90281	3.73941
	galM	galactose,mutarotase	yes	3.2518	9.52553	no	0.873477	1.83207
	gcdB	glutaconyl-CoA,decarboxylase	yes	3.90965	15.0287	yes	-2.28627	0.205005
	gldA2	putative,glycerol,dehydrogenase	yes	3.77511	13.6906	no	-0.146726	0.903298
	glpF2	MIP,family,glycerol,uptake,facilitator,protein,GlpF	yes	3.46235	11.0223	no	-0.420135	0.747355
	glpK	glycerol,kinase	yes	2.52106	5.74004	yes	-1.27236	0.413982
	glpO	glycerol-3-phosphate,oxidase	yes	2.71471	6.56461	yes	-1.23629	0.424463
	gltA	glutamate,synthase	yes	4.06803	16.7725	no	-0.267559	0.830724
	glxK	glycerate,kinase	yes	2.81293	7.0271	no	-0.048046	0.967245
	gnd2	6-phosphogluconate,dehydrogenase	yes	3.25181	9.5256	no	0.138552	1.1008
	hydA	dihydropyrimidinase	yes	3.86348	14.5554	no	-0.593348	0.662803
	idnO	gluconate,5-dehydrogenase	yes	1.49294	2.81462	no	-0.203922	0.868187
	iolA2	methylmalonate-semialdehyde,dehydrogenase	yes	2.7121	6.55275	no	0.452692	1.36859
	iolD	3D-3,5,4-trihydroxycyclohexane-1,2-dione,hydrolase	yes	3.52794	11.535	yes	1.5657	2.96021
	iolE	myo-inositol,catabolism,protein,IolE	yes	3.8583	14.5032	no	-0.0583067	0.960391
	iolG	inositol,2-dehydrogenase	yes	3.60807	12.1938	no	0.110156	1.07934
	iolG2	inositol,2-dehydrogenase	yes	3.56184	11.8092	no	-1.05742	0.480491
	kduI1	4-deoxy-L-threo-5-hexosulose-uronate,ketol-isomerase	yes	2.3676	5.16082	no	0.925894	1.89986
	lacD1	tagatose-bisphosphate,aldolase	yes	2.94974	7.7261	no	1.17693	2.26095
	licT	transcription,antiterminator,LicT	yes	2.7785	6.86139	no	0.680308	1.60248
	licT2	transcription,antiterminator,LicT	yes	1.65792	3.15561	no	-0.0528812	0.964009
	maa	maltose,O-acetyltransferase	yes	1.58581	3.00176	no	-0.543703	0.686008
	malL	oligo-1,6-glucosidase	yes	1.34838	2.54626	yes	-1.25914	0.417793
	malL2	oligo-1,6-glucosidase	yes	3.73479	13.3132	yes	1.49774	2.824
	malX	PTS,family,maltose,and,glucose,porter,,IIABC,component	yes	2.23374	4.70352	no	0.722316	1.64983
	malY	cystathionine,beta-lyase	yes	2.69378	6.47006	no	1.06718	2.09533
	mdh	malate,dehydrogenase,oxaloacetate-decarboxylating,NADP+	yes	4.04367	16.4917	no	-0.123558	0.917921
	mdh2	malate,dehydrogenase,oxaloacetate-decarboxylating,NADP+	yes	3.65975	12.6385	yes	-1.81852	0.283512
	mdlA	multidrug,ABC,superfamily,ATP,binding,cassette,transporter,,ABC,protein	yes	1.57726	2.98403	no	0.294829	1.22674
	mdlB	multidrug,ABC,superfamily,ATP,binding,cassette,transporter,,ABC,protein	yes	1.69526	3.23835	no	0.513324	1.42734
	mltF2	PTS,family,fructose,mannitol,porter,component,IIA	yes	2.8275	7.09843	no	1.69158	3.2301
	moaA	molybdenum,cofactor,biosynthesis,protein,A	yes	4.32342	20.0207	no	-0.924795	0.526755
	moaB	molybdenum,cofactor,biosynthesis,protein,B	yes	4.7615	27.124	no	-0.846997	0.555941
	moaC	molybdenum,cofactor,biosynthesis,protein,C	yes	3.33471	10.089	no	-1.71492	0.304619
	modA	molybdenum,ABC,superfamily,ATP,binding,cassette,transporter,,binding,protein	yes	4.70265	26.0399	no	0.0710947	1.05051
	modB	molybdenum,Mo2+,ABC,superfamily,ATP,binding,cassette,transporter,,membrane,protein	yes	4.97707	31.4954	no	-0.221314	0.857784
	mtaD2	S-adenosylhomocysteine,deaminase	yes	2.36015	5.13424	no	-0.39548	0.760236
	murQ	N-acetylmuramic,acid,6-phosphate,etherase	yes	1.77332	3.4184	no	-0.00320469	0.997781
	ndk	nucleoside,diphosphate,kinase	yes	2.36582	5.15446	yes	-1.96093	0.256863
	nifJ2	pyruvate:ferredoxin,oxidoreductase	yes	1.52685	2.88156	no	-0.399968	0.757875
	nplT	neopullulanase	yes	1.32336	2.50248	no	-0.765983	0.588053
	oadA	oxaloacetate,decarboxylase	yes	3.82797	14.2015	yes	-1.87233	0.273132
	pfoR	perfringolysin,O,regulator,protein	yes	7.06941	134.309	no	0.054553	1.03854
	phzF	phenazine,biosynthesis,protein,PhzF	yes	2.48946	5.61568	no	-0.69255	0.618759
	recA	recombination,protein,A	yes	1.0827	2.118	no	0.515882	1.42987
	rhaA	L-rhamnose,isomerase	yes	1.93316	3.81891	no	0.753307	1.68565
	rhaD	rhamnulose-1-phosphate,aldolase	yes	2.59954	6.06093	no	1.05802	2.08207
	rhiN	RhiN,protein	yes	3.55065	11.718	no	2.0071	4.01973
	rpe	ribulose-phosphate,3-epimerase	yes	1.87861	3.67721	no	0.481039	1.39575
	rplA	50S,ribosomal,protein,L1	yes	-0.95193	0.51694	no	-0.468298	0.722817
	rplQ	50S,ribosomal,protein,L17	yes	-0.980034	0.506968	no	-0.615207	0.652836
	rplT	50S,ribosomal,protein,L20	yes	-1.1731	0.443467	no	-0.557866	0.679306
	rpmG2	50S,ribosomal,protein,L33	yes	1.63052	3.09625	no	0.461937	1.37739
	rpmI	50S,ribosomal,protein,L35	yes	-1.01764	0.493924	no	-0.345956	0.786786
	scrA	PTS,family,beta-glucosides,porter,,IIABC,component	yes	1.76181	3.39123	no	-0.034662	0.97626
	sdaA	L-serine,dehydratase,,iron-sulfur-dependent,subunit,alpha	yes	6.69302	103.467	no	-0.713244	0.609947
	sdaB	L-serine,dehydratase,,iron-sulfur-dependent,subunit,beta	yes	6.5628	94.5365	no	-1.21793	0.429899
	selD	selenide,,water,dikinase	yes	4.66511	25.371	no	-0.86981	0.547219
	serS	serine--tRNA,ligase	yes	2.34942	5.09619	no	0.387091	1.30775
	sorA	PTS,system,mannose,fructose,sorbose,transporter,subunit,IIA	yes	5.02145	32.4793	no	0.942668	1.92208
	sorB	PTS,family,mannose,fructose,sorbose,porter,,IIB,component	no	1.05067	2.07149	no	0.956814	1.94102
	sorB2	PTS,family,mannose,fructose,sorbose,porter,,IIB,component	yes	4.194	18.3029	no	0.652466	1.57185
	sorC	PTS,family,mannose,fructose,sorbose,porter,component,IIC	yes	3.96584	15.6256	no	0.60655	1.52261
	sorD	PTS,system,mannose,fructose,sorbose,transporter,subunit,IID	yes	3.86733	14.5943	no	-0.249351	0.841275
	t0	oligopeptide,ABC,superfamily,ATP,binding,cassette,transporter,,binding,protein	yes	-1.84834	0.277712	no	-0.382135	0.767301
	treB	PTS,family,trehalose,porter,,IIBC,component	yes	3.56857	11.8644	yes	-1.12152	0.459609
	trePP	glycosyl,hydrolase	yes	1.88604	3.69619	no	0.0411699	1.02895
	ulaA	PTS,family,ascorbate,porter,,IIC,component	yes	1.80765	3.50072	no	0.298763	1.23009
	ulaA2	PTS,family,ascorbate,porter,,IIC,component	yes	1.69682	3.24186	no	0.413229	1.33166
	ulaB	PTS,family,ascorbate,porter,,IIB,component	yes	2.36248	5.14254	no	0.542672	1.45667
	uxuA	mannonate,dehydratase	yes	4.30187	19.7239	no	0.75408	1.68656
	yedF2	selenium,metabolism,protein,YedF	yes	4.54037	23.2695	no	-0.913719	0.530815
	ygeW	carbamoyltransferase,YgeW	yes	3.7581	13.5301	no	-0.216327	0.860754
	ygeY	M20,DapE,family,protein,YgeY	yes	4.23676	18.8535	no	-0.288362	0.818831
	ygfJ	YgfJ,family,molybdenum,hydroxylase,accessory,protein	yes	4.36729	20.6388	no	-1.24855	0.420871
	ygfK	selenate,reductase,subunit,YgfK	yes	3.08579	8.49015	no	-0.295187	0.814967
	ypdD	cell,wall,surface,anchor,family,antigen	yes	1.44795	2.7282	no	0.751207	1.6832
	yqeC	hypothetical,protein	yes	4.50125	22.647	no	-0.518287	0.6982
	yvdM	beta-phosphoglucomutase	yes	1.8383	3.57588	no	-0.158184	0.896152
	ziaA	zinc-exporting,ATPase	yes	1.6653	3.1718	no	0.277723	1.21228
	infC	translation,initiation,factor,IF3	yes	-1.2184	0.429759	no	-0.565975	0.675499
